# Supplementary material for: Black Tea Reduces Diet-Induced Obesity in Mice via Modulation of Gut Microbiota and Gene Expression in Host Tissues
Source: Nutrients. 2022 Apr 14;14(8):1635. doi: 10.3390/nu14081635 (PMC9027533; doi:10.3390/nu14081635)
Supplement: Supplementary file 1 [file nutrients-14-01635-s001.zip]

Archive with 3 entries (3 files):
- Source Data.xlsx
- Supplementary Data S1-S5.xlsx
- Supplementary Information.pdf
