# Supplementary material for: Black Tea Reduces Diet-Induced Obesity in Mice via Modulation of Gut Microbiota and Gene Expression in Host Tissues
Source: Nutrients. 2022 Apr 14;14(8):1635. doi: 10.3390/nu14081635 (PMC9027533; doi:10.3390/nu14081635)
Supplement: Supplementary file 1 [file nutrients-14-01635-s001.zip › Source Data.xlsx]

## Sheet: Figure 1a
ConvR Chow	ConvR HFD	PGF HFD	ConvR HFD-LS	ConvD HFD
30.5	38.7	30.1	28.6	26.1
26.6	40.1	30.5	25.2	27.8
30.8	32.6	28.4	26.2	26.9
29.4	32.8	26.3	26.2	29.4
26.7	34.8	30	29.4	30.6
28.5	36.1	29.2	26.7	27.8

## Sheet: Figure 1b
ConvR Chow	ConvR HFD	PGF HFD	ConvR HFD-LS	ConvD HFD
13.5244	186.861	28.7782	52.4338	97.2553
15.6684	110.369	28.8288	35.8036	89.72
9.97738	147.538	30.7119	42.377	69.3564
19.2062	128.543	22.3816	47.4555	73.8424
15.7553	165.674	37.2813	42.2729	53.1084
21.7773	121.514	38.2853	38.2714	55.8002

## Sheet: Figure 1c
ConvR Chow	ConvR HFD	PGF HFD	ConvR HFD-LS	ConvD HFD
15.504	201.831	41.4225	50.624	84.5853
14.3718	108.776	28.4984	50.2512	73.506
13.8528	134.678	16.9416	32.1603	68.4384
7.45533	115.489	42.5406	27.8364	70.8816
11.3698	132.215	40.0796	31.7296	63.204
5.89064	89.7785	18.4954	24.3193	59.9437

## Sheet: Figure 1e
ConvR Chow	ConvR HFD	ConvR HFD-LS	PGF HFD	PGF HFD-LS	ConvD HFD
512.655	3561.51	1740.64	2242.84	882.837	992.448
665.755	2268.51	569.425	85.522	1235.66	2427.18
355.688	3830.43	631.838	2050.22	355.908	110.186
1146.71	3473.66	222.684	1801.36	535.403	2106.64
1319.14	5211.27	1296.81	1624.92	984.524	104.793
884.581	4553.98	717.367	2278.28	1946.71	1690.55
1084.71	7661.63	756.665	614.065	611.669	970.873
797.205	4692.68	2173.67	1329.06	1778.77	4501.46
1057.79		889.967	3109.62	1209.47	2552.01
2965.36		3532.9	1669.61	901.326	2067.34
977.368		664.971	1822.16	203.376	535.521
1296.72		1523.35	2065.63	1468.31	1497.92
1994.95		1726	936.892	677.92	1601.94
593.071		667.283	107.866	1053.86	1308.37
102.067		1146.56	1934.65	1925.91	1390.81
1452.91		1084.91	2138.05	2970.52	997.071
751.585		757.435	396.022	1791.87	4328.86
1282.8		3264.75	174.897	184.117	3728.61
503.376		1541.84	1663.44	167.939	1222.07
1305.22		332.871	499.265	776.526	295.885
1160.63		3035.13	1296.7	1118.57	376.791
739.213		1597.32		2412.78
979.689		1366.93		536.943
1837.98				729.534
1116.55				2508.3
553.636				794.245
1005.98				2185.52
688.179
804.938
1440.54
1993.4
1854.22
576.833
585.391

## Sheet: Figure 1g
ConvR Chow	ConvR Chow-LS	ConvR HFD	ConvR HFD-LS
8.154	9.708	11.7688	11.9944
8.58	7.824	10.6126	10.2178
9.162	8.526	10.4904	10.9886
9.498	9.054	8.9958	10.669
8.142	8.688	9.6256	11.3646
9.468	8.052	10.481	12.0414
13.728	7.638	13.1412	9.5692
9.096	7.596	11.0356	11.1484
9.294	9.51	11.327	9.776
9.624	9.216	10.0392	11.1578
7.44	9.102	11.515	11.4116
6.984	10.542	8.789	12.9062
8.376	9.714	11.6372	10.2178
8.964	8.022	11.2706	9.8136
9.972	9.282	10.0862	10.2272
8.118	9.726	9.7948	10.9416
9.342	8.49	9.6914	11.1014
9.456	8.796	12.6618	11.891

## Sheet: Figure 1h
ConvR chow							ConvR HFD						PGF HFD						ConvR HFD-LS						ConvD HFD						PGF HFD-LS
0	5.1	5	5.9	6	6.3	5.1	9.5	7.5	8.7	9	8.7	8.9	4.3	5.5	4.5	5.5	4.9	4.4	6.2	5.7	5.5	4.9	4.3	5.2	4.1	6.4	4.2	4.5	5.2	4.7	4.4	5.3	3.7	3.9	4.8	4.2
30	13.4	12.8	12.7	11	11.7	11.6	14.6	15.9	15.5	14.3	15.3	14	9.5	10.8	10.5	11.7	13.7	9.2	11.2	12.3	10.7	12.7	10.3	12.8	12.7	13.3	11.5	11.1	12	14.2	11.7	14.6	11.2	13.9	11	12.7
60	8.2	8.3	8.5	6.6	7.9	8.1	12.7	10.3	12.5	11.3	10.8	11.7	8.2	7.4	8.4	8.7	8.9	7.7	8.4	10.4	9.4	9.2	9.8	8.4	9	11.8	7.2	8.4	8	9.2	8.2	10	9.5	8.9	6.4	8.3
90	7.6	6.2	7	7.8	7.4	7	11.5	10.5	11.7	9.9	10.7	10.8	7	7.5	7.7	7.4	7.4	7	8.1	8.2	7.8	8.8	6.9	8.8	7.5	7.6	6.1	7.3	6.7	9	8.2	7.5	7.9	8	5.7	7
120	7	6.2	6.4	6.2	7.4	7.6	12.7	10.9	11.3	9.9	10.2	9.5	6.7	7.1	6.6	7.4	7.8	6.3	7.7	7.7	7.1	7.5	7.5	7.5	6.4	6	5.9	7.4	7.2	7.9	7.4	6.3	6.2	7.1	6.2	6.3

## Sheet: Figure 2a
ConvR Chow	ConvR HFD	ConvR HFD-LS	ConvR HFD-BTA	ConvR HFD-CTP	ConvR HFD-BTP
30.5	38.7	28.6	26.7	30	30.4
26.6	40.1	25.2	25.7	27.7	32.9
30.8	32.6	26.2	23.3	32.2	36
29.4	32.8	26.2	26.3	30.6	30.3
26.7	34.8	29.4	28.8	32.4	35.5
28.5	36.1	26.7	26.6	30.7	32.4

## Sheet: Figure 2b
ConvR chow	ConvR HFD	ConvR HFD-LS	ConvR HFD-BTA	ConvR HFD-CTP	ConvR HFD-BTP
5.1	9.5	6.2	4.7	6.6	8.9
5	7.5	5.7	5.1	5.4	8.3
5.9	8.7	5.5	5.4	6.2	10
6	9	4.9	5.9	5.2	9
6.3	8.7	4.3	5.2	6.2	9.2
5.1	8.9	5.2	5.4	7.2	9.5

## Sheet: Figure 2c
time(min)	ConvR chow						ConvR HFD						ConvR HFD-LS						ConvR HFD-BTA						ConvR HFD-BTP						ConvR HFD-CTP
0	5.1	5	5.9	6	6.3	5.1	9.5	7.5	8.7	9	8.7	8.9	6.2	5.7	5.5	4.9	4.3	5.2	4.7	5.1	5.4	5.9	5.2	5.4	8.9	8.3	10	9	9.2	9.5	6.6	5.4	6.2	5.2	6.2	7.2
30	13.4	12.8	12.7	11	11.7	11.6	14.6	15.9	15.5	14.3	15.3	14	11.2	12.3	10.7	12.7	10.3	12.8	10.9	13.4	12.3	9.3	12.9	12.5	14	14.2	15.6	15.4	15.2	14.6	10.6	9.5	14.4	11.9	12.7	12.6
60	8.2	8.3	8.5	6.6	7.9	8.1	12.7	10.3	12.5	11.3	10.8	11.7	8.4	10.4	9.4	9.2	9.8	8.4	8.3	11.3	8.9	9.3	9.8	9.7	11.7	12.5	12	11.7	12.1	12.7	9.5	10.7	10.2	8.8	11	11.5
90	7.6	6.2	7	7.8	7.4	7	11.5	10.5	11.7	9.9	10.7	10.8	8.1	8.2	7.8	8.8	6.9	8.8	6.4	8.8	8.7	7.5	9.2	8.3	10.8	12	12.3	12.4	12.8	12.7	9.9	10.7	10.8	7.7	9	10.9
120	7	6.2	6.4	6.2	7.4	7.6	12.7	10.9	11.3	9.9	10.2	9.5	7.7	7.7	7.1	7.5	7.5	7.5	6.8	8.2	8.3	6.2	7.2	6.9	9.5	10.7	11.3	10	11	11.5	8.4	9.5	9.1	7.5	8.8	10.1

## Sheet: Figure 2f
ConvR Chow	ConvR HFD	ConvR HFD-LS	ConvR HFD-BTA	ConvR HFD-CTP	ConvR HFD-BTP
512.655	3561.51	1740.64	735.09	2284.45	4815.47
665.755	2268.51	569.425	3235.47	747.878	7052.43
355.688	3830.43	631.838	614.116	4484.19	4385.47
1146.71	3473.66	222.684	859.146	565.337	4108.7
1319.14	5211.27	1296.81	843.735	4843.88	3821.27
884.581	4553.98	717.367	1735.24	1084.46	1229.03
1084.71	7661.63	756.665	2246.88	3445.94	7029.55
797.205	4692.68	2173.67	1011.71	1360.2	2741.68
1057.79		889.967	2158.27	2728.87
2965.36		3532.9	1456.31	3858
977.368		664.971	2157.5	2275.98
1296.72		1523.35	3030.51	3276.49
1994.95		1726	541.686	1716.81
593.071		667.283	399.137	5506.26
102.067		1146.56	1135	3119.37
1452.91		1084.91	2317	3543.76
751.585		757.435	1691.32	4193.05
1282.8		3264.75	2417.94
503.376		1541.84	1140.39
1305.22		332.871	2249.96
1160.63		3035.13	246.571
739.213		1597.32	1642.01
979.689		1366.93	2532.75
1837.98			325.936
1116.55
553.636
1005.98
688.179
804.938
1440.54
1993.4
1854.22
576.833
585.391

[truncated: 18 more sheets: Figure 2g, Figure 2h, Figure 3b, Figure 3d, Figure 4a, Figure 6a, Figure 6b, Figure 6c, Figure 6d, Figure 6e, Figure 6f, Supplementary Figure S1a, Supplementary Figure S1b, Supplementary Figure S2a, Supplementary Figure S2b, Supplementary Figure S2c, Supplementary Figure S3, Supplementary Figure S6]
