# Supplementary material for: Black Tea Reduces Diet-Induced Obesity in Mice via Modulation of Gut Microbiota and Gene Expression in Host Tissues
Source: Nutrients. 2022 Apr 14;14(8):1635. doi: 10.3390/nu14081635 (PMC9027533; doi:10.3390/nu14081635)
Supplement: Supplementary file 1 [file nutrients-14-01635-s001.zip › Supplementary Data S1-S5.xlsx]

## Sheet: Sheet1
	I列	H列	J列								I大于H红
OTU	mean(ConvR HFD)	mean(ConvR Chow)	p-value
OTU_380	0	0.000137	3e-06
OTU_410	0	6.6e-05	2e-05
OTU_1209	0.002497	4.9e-05	2.9e-05
OTU_513	0	8.8e-05	3.9e-05
OTU_393	5e-06	0.000104	5e-05
OTU_230	0.018522	0.002365	6.4e-05
OTU_369	0	0.000357	0.000116
OTU_551	0	0.000148	0.000129
OTU_854	0.000225	0	0.000161
OTU_294	0	3.3e-05	0.000172
OTU_397	0	6.6e-05	0.000187
OTU_391	0	0.000379	0.000203
OTU_842	0.002909	0.000241	0.000217
OTU_158	2.2e-05	0.002179	0.000286
OTU_32	0.000856	0	0.000339
OTU_898	0.001471	0.000154	0.000343
OTU_184	0.001174	0.108377	0.000355
OTU_354	3.8e-05	0.003189	0.000376
OTU_1114	5.5e-05	5e-06	0.000396
OTU_207	0	4.9e-05	0.000396
OTU_1132	0	7.7e-05	0.000467
OTU_202	0	8.2e-05	0.000486
OTU_37	0.000576	0	0.000486
OTU_897	0	0.001131	0.00052
OTU_16	0.00394	0	0.000537
OTU_373	0	0.000324	0.000546
OTU_23	0.00315	0	0.000567
OTU_247	3.8e-05	0.016321	0.000578
OTU_308	0	6e-05	0.000607
OTU_697	0.000274	0	0.000641
OTU_358	0.007058	0.003929	0.000664
OTU_1119	0.000812	3.8e-05	0.000693
OTU_886	0.015399	0.002069	0.000703
OTU_1242	0	9.3e-05	0.000724
OTU_22	0.005214	0.000203	0.000732
OTU_28	0.002524	0	0.000763
OTU_162	0.000214	0.003326	0.000774
OTU_374	0	0.000412	0.000793
OTU_558	5e-06	0.00017	0.000808
OTU_192	0	0.00023	0.000857
OTU_161	0.006492	0.000834	0.000875
OTU_1213	6e-05	0.000757	0.000887
OTU_879	0	0.00096	0.000897
OTU_173	0.000916	0.000132	0.000908
OTU_375	0	0.00023	0.000957
OTU_420	5e-06	8.2e-05	0.000992
OTU_712	0.002135	0.000373	0.001142
OTU_1091	0.000439	1.6e-05	0.001151
OTU_52	0.000236	0	0.001162
OTU_963	0.000477	8.2e-05	0.001172
OTU_995	5.5e-05	0.000933	0.001199
OTU_1056	0	0.000631	0.001213
OTU_418	0	0.000104	0.001246
OTU_711	0.006619	9.3e-05	0.00138
OTU_323	1.1e-05	0.020745	0.001436
OTU_1042	0.001498	4.4e-05	0.001479
OTU_936	0.03188	1.1e-05	0.001504
OTU_198	0.002503	0.017139	0.001522
OTU_55	0.000192	0	0.001533
OTU_455	0	6.6e-05	0.001638
OTU_785	1.1e-05	6.6e-05	0.001701
OTU_311	5e-06	0.002766	0.001749
OTU_182	0	0.000351	0.001772
OTU_428	0	3.8e-05	0.001796
OTU_76	0.000993	0	0.002026
OTU_56	0.000154	0	0.002195
OTU_692	0.117279	0.002711	0.002246
OTU_1072	0.000466	1.6e-05	0.002249
OTU_1043	0.000818	6e-05	0.002268
OTU_157	0.000159	0.003704	0.002279
OTU_730	0.000291	3.8e-05	0.002295
OTU_746	0.000137	5e-06	0.002368
OTU_971	0.002903	3.3e-05	0.002632
OTU_1122	0.001251	0.003968	0.002659
OTU_901	0	0.001987	0.002716
OTU_1166	0	0.000104	0.002726
OTU_895	0.00349	6.6e-05	0.002917
OTU_152	0.000335	0.014252	0.002945
OTU_1138	0.003293	0	0.00297
OTU_8	0.000456	0.066707	0.003118
OTU_706	1.1e-05	0.001624	0.003253
OTU_1153	3.3e-05	0	0.003299
OTU_483	0	3.3e-05	0.003299
OTU_635	0	3.3e-05	0.003299
OTU_708	0	3.3e-05	0.003299
OTU_709	0.002859	0.001026	0.003763
OTU_320	0	2.7e-05	0.003904
OTU_334	0	2.7e-05	0.003904
OTU_469	0	2.7e-05	0.003904
OTU_480	0	2.7e-05	0.003904
OTU_1073	0.000121	1.1e-05	0.004353
OTU_881	0	4.4e-05	0.004478
OTU_1263	0.000154	3.3e-05	0.004822
OTU_1017	4.9e-05	0	0.00503
OTU_242	0	4.9e-05	0.00503
OTU_392	0	4.9e-05	0.00503
OTU_434	0	4.9e-05	0.00503
OTU_745	9.9e-05	0	0.00503
OTU_371	0	0.000302	0.005303
OTU_1075	3.8e-05	0.000697	0.005322
OTU_892	0.00984	0.00028	0.005341
OTU_102	0.001081	4.9e-05	0.00535
OTU_360	0.000434	0.004714	0.005695
OTU_65	0.000115	0	0.005707
OTU_19	0.005301	0	0.005814
OTU_751	0	8.2e-05	0.005878
OTU_1220	5e-06	0.000115	0.005951
OTU_877	0	8.8e-05	0.005968
OTU_264	0	6e-05	0.006024
OTU_1188	0.000187	0.000916	0.006079
OTU_1048	0.002826	0.000604	0.006099
OTU_904	0.000911	2.7e-05	0.006172
OTU_244	0	6.6e-05	0.006217
OTU_509	0	6.6e-05	0.006217
OTU_729	0	0.000209	0.006345
OTU_165	0	0.003134	0.006407
OTU_1235	0.000329	0.003759	0.006468
OTU_1197	0	0.000318	0.006521
OTU_1137	0	0.000318	0.006587
OTU_838	0.005642	0.000269	0.006629
OTU_363	0.000121	0.00062	0.006766
OTU_1014	0.00107	3.3e-05	0.00688
OTU_24	0.001482	0.000417	0.007225
OTU_20	0.009483	0.000263	0.007464
OTU_821	0.000258	2.7e-05	0.007509
OTU_930	0.026644	0.003644	0.007545
OTU_412	0	5.5e-05	0.007732
OTU_700	0	5.5e-05	0.007732
OTU_160	0.001043	0.004061	0.007909
OTU_905	0.001251	0.000181	0.00792
OTU_767	5e-06	0.000488	0.00807
OTU_1215	0.000505	6e-05	0.008233
OTU_406	0	9.9e-05	0.008287
OTU_416	0	9.9e-05	0.008364
OTU_1018	0.000329	0	0.008421
OTU_976	0.009642	5e-06	0.008737
OTU_736	0.000165	0	0.008795
OTU_178	0	0.000143	0.008833
OTU_1194	0.001312	0.000198	0.008909
OTU_414	0	6e-05	0.008949
OTU_1173	0	3.8e-05	0.009014
OTU_396	0	3.8e-05	0.009014
OTU_588	0	3.8e-05	0.009014
OTU_727	0	3.8e-05	0.009014
OTU_739	0	3.8e-05	0.009014
OTU_980	0	3.8e-05	0.009014
OTU_1060	4.9e-05	0.001087	0.009364
OTU_176	4.4e-05	0.000115	0.009438
OTU_737	1.6e-05	8.8e-05	0.009438
OTU_1064	0.000516	0	0.009741
OTU_14	0	4.9e-05	0.009826
OTU_415	0	4.9e-05	0.009826
OTU_57	4.9e-05	0	0.009826
OTU_1013	0.001065	0.000258	0.010355
OTU_1224	9.9e-05	5e-06	0.010466
OTU_952	0.039486	2.7e-05	0.010499
OTU_1103	4.4e-05	0.000565	0.010678
OTU_851	7.1e-05	2.7e-05	0.010916
OTU_384	0	4.4e-05	0.010932
OTU_201	0	4.4e-05	0.010961
OTU_1206	0.001904	0	0.011145
OTU_1078	0	0.000181	0.011184
OTU_370	0	0.000472	0.011363
OTU_368	0	0.000752	0.011434
OTU_1080	0.000362	5e-06	0.011743
OTU_169	0.000593	5.5e-05	0.012021
OTU_717	0.000466	0	0.012032
OTU_1097	0	0.000181	0.012249
OTU_864	6.6e-05	0	0.012433
OTU_243	0	6e-05	0.012812
OTU_960	0	0.000104	0.013595
OTU_1210	0.001328	7.1e-05	0.013847
OTU_961	0.000461	0.021112	0.013978
OTU_979	0.00602	0.00034	0.013984
OTU_1008	0.000176	0.00073	0.014146
OTU_4	0.000285	7.1e-05	0.014171
OTU_1191	0.000532	0.002623	0.014729
OTU_926	0.000176	1.1e-05	0.014746
OTU_1	0.00433	0.000121	0.014945
OTU_1032	0.001701	8.8e-05	0.01508
OTU_1051	0.001015	7.7e-05	0.015093
OTU_240	0	4.9e-05	0.0151
OTU_427	0	4.9e-05	0.0151
OTU_467	0	3.3e-05	0.0151
OTU_475	0	4.9e-05	0.0151
OTU_676	0	4.9e-05	0.0151
OTU_71	4.9e-05	0	0.0151
OTU_411	0	8.2e-05	0.015417
OTU_42	5e-06	0.000143	0.015647
OTU_1116	0.033609	1.1e-05	0.015679
OTU_1267	0	0.000214	0.015728
OTU_705	0.017973	0.000927	0.015846
OTU_287	0	8.8e-05	0.015876
OTU_6	0.000285	0.000159	0.016137
OTU_196	0	7.1e-05	0.016378
OTU_519	0	7.1e-05	0.016378
OTU_894	0.011218	0.000681	0.016649
OTU_10	0.014488	1.1e-05	0.016659
OTU_792	0.001367	0.004418	0.016739
OTU_44	0.000115	1.1e-05	0.016805
OTU_822	0.001147	0	0.016957
OTU_888	0.00472	8.8e-05	0.017132
OTU_466	0	5.5e-05	0.017222
OTU_386	0	0.00017	0.017612
OTU_707	0.017046	0.003496	0.017725
OTU_11	0.000137	0	0.017757
OTU_237	0.005927	0.00112	0.017812
OTU_1110	0.000889	1.1e-05	0.017847
OTU_1040	0.001548	9.3e-05	0.017986
OTU_35	0.000445	1.6e-05	0.018107
OTU_1095	0	9.3e-05	0.018141
OTU_422	0	9.3e-05	0.018141
OTU_627	4.9e-05	0.001026	0.018246
OTU_847	0.000417	5.5e-05	0.018262
OTU_318	0	4.4e-05	0.018358
OTU_506	0	4.4e-05	0.018358
OTU_839	0.000159	0.00101	0.019305
OTU_950	0	0.001674	0.01937
OTU_896	0.002492	7.7e-05	0.01945
OTU_464	0	3.8e-05	0.019474
OTU_549	0	3.8e-05	0.019474
OTU_806	4.9e-05	0.000719	0.02
OTU_1147	0	6.6e-05	0.020039
OTU_444	0	6.6e-05	0.020039
OTU_985	0.012535	4.4e-05	0.02037
OTU_179	0.000121	2.2e-05	0.020468
OTU_330	3.3e-05	0.000774	0.020689
OTU_25	0.000192	0.001323	0.020792
OTU_853	0.000176	1.1e-05	0.021559
OTU_38	0	8.8e-05	0.021588
OTU_1124	0.011426	0.000384	0.021691
OTU_191	0	0.000126	0.022063
OTU_1003	0.001356	5e-06	0.022128
OTU_726	0.001295	1.1e-05	0.022151
OTU_1067	0.000779	6.6e-05	0.02222
OTU_13	0.005724	0.016069	0.022237
OTU_1221	0.000236	0	0.022364
OTU_710	0.004923	0.001482	0.022725
OTU_742	0.000214	5.5e-05	0.022762
OTU_367	0	0.000274	0.022903
OTU_463	0	5.5e-05	0.023993
OTU_306	0	2.7e-05	0.024018
OTU_798	0.00197	0.000192	0.024451
OTU_702	0.00084	0.037225	0.024474
OTU_365	0	0.00051	0.024895
OTU_808	0	0.006185	0.024932
OTU_1146	1.6e-05	0.000143	0.024982
OTU_690	8.8e-05	1.1e-05	0.025208
OTU_794	5e-06	7.7e-05	0.025233
OTU_788	0	0.00028	0.02535
OTU_724	0.000379	0.000933	0.02615
OTU_907	0.000401	0	0.0263
OTU_845	0.000274	0.000659	0.026599
OTU_891	0.002739	0.000313	0.026754
OTU_49	0.000132	1.6e-05	0.026783
OTU_1009	5e-06	0.000126	0.027346
OTU_377	0	0.000121	0.028221
OTU_811	5e-06	0.001054	0.029089
OTU_850	0	0.000198	0.029571
OTU_249	0.00225	0.008254	0.030154
OTU_914	0.000362	0.000121	0.031492
OTU_166	0.000115	0.002568	0.032093
OTU_802	0.008616	0.001416	0.032346
OTU_279	0	4.9e-05	0.032379
OTU_1115	0	4.9e-05	0.032596
OTU_654	0	4.9e-05	0.032596
OTU_954	0.000192	0	0.033508
OTU_714	0.002009	0.000428	0.033704
OTU_1046	0.004215	0.000527	0.033814
OTU_956	3.8e-05	0	0.034586
OTU_505	0	3.8e-05	0.034787
OTU_361	0.000357	0.000741	0.035343
OTU_172	5.5e-05	0.000357	0.035453
OTU_913	0.00011	0.00023	0.03567
OTU_796	5e-06	0.00022	0.035772
OTU_1163	0	3.3e-05	0.035811
OTU_440	0	3.3e-05	0.035811
OTU_456	0	3.3e-05	0.035811
OTU_647	0	3.3e-05	0.035811
OTU_761	0	3.3e-05	0.035811
OTU_872	3.3e-05	0	0.035811
OTU_955	0	3.3e-05	0.035811
OTU_890	0.002179	6.6e-05	0.037745
OTU_453	0	0.00017	0.037875
OTU_171	0.000988	0.001943	0.037995
OTU_1053	0.000423	0.001668	0.038005
OTU_1246	0	7.1e-05	0.040257
OTU_1058	0	0.000302	0.040691
OTU_388	0	9.3e-05	0.040754
OTU_379	5e-06	0.000165	0.041049
OTU_917	0.000225	5e-06	0.041112
OTU_1102	0.000143	3.3e-05	0.041251
OTU_1184	0.001937	0.000384	0.041562
OTU_903	0.00079	2.7e-05	0.042718
OTU_1063	0.000296	0.000576	0.043254
OTU_863	5e-06	4.4e-05	0.043328
OTU_404	0	8.2e-05	0.044482
OTU_352	0	0.00011	0.044684
OTU_195	0	4.4e-05	0.045195
OTU_331	0	4.4e-05	0.045195
OTU_183	0	0.000104	0.045874
OTU_442	0	0.000104	0.045984
OTU_432	0	4.9e-05	0.046095
OTU_426	0	4.9e-05	0.046113
OTU_1101	0.002514	0.000368	0.047428
OTU_1216	0.000604	0.000104	0.048191
OTU_132	1.6e-05	0.00107	0.048589
OTU_276	5e-06	0.000121	0.049312
OTU_906	2.7e-05	0.000488	0.049554

## Sheet: Sheet8
OTU	0001	OTU0001
OTU	0004	OTU0004
OTU	0006	OTU0006
OTU	0010	OTU0010
OTU	0011	OTU0011
OTU	0016	OTU0016
OTU	0019	OTU0019
OTU	0020	OTU0020
OTU	0022	OTU0022
OTU	0023	OTU0023
OTU	0024	OTU0024
OTU	0028	OTU0028
OTU	0032	OTU0032
OTU	0035	OTU0035
OTU	0037	OTU0037
OTU	0044	OTU0044
OTU	0049	OTU0049
OTU	0052	OTU0052
OTU	0055	OTU0055
OTU	0056	OTU0056
OTU	0057	OTU0057
OTU	0065	OTU0065
OTU	0071	OTU0071
OTU	0076	OTU0076
OTU	0102	OTU0102
OTU	0161	OTU0161
OTU	0169	OTU0169
OTU	0173	OTU0173
OTU	0179	OTU0179
OTU	0230	OTU0230
OTU	0237	OTU0237
OTU	0358	OTU0358
OTU	0690	OTU0690
OTU	0692	OTU0692
OTU	0697	OTU0697
OTU	0705	OTU0705
OTU	0707	OTU0707
OTU	0709	OTU0709
OTU	0710	OTU0710
OTU	0711	OTU0711
OTU	0712	OTU0712
OTU	0714	OTU0714
OTU	0717	OTU0717
OTU	0726	OTU0726
OTU	0730	OTU0730
OTU	0736	OTU0736
OTU	0742	OTU0742
OTU	0745	OTU0745
OTU	0746	OTU0746
OTU	0798	OTU0798
OTU	0802	OTU0802
OTU	0821	OTU0821
OTU	0822	OTU0822
OTU	0838	OTU0838
OTU	0842	OTU0842
OTU	0847	OTU0847
OTU	0851	OTU0851
OTU	0853	OTU0853
OTU	0854	OTU0854
OTU	0864	OTU0864
OTU	0872	OTU0872
OTU	0886	OTU0886
OTU	0888	OTU0888
OTU	0890	OTU0890
OTU	0891	OTU0891
OTU	0892	OTU0892
OTU	0894	OTU0894
OTU	0895	OTU0895
OTU	0896	OTU0896
OTU	0898	OTU0898
OTU	0903	OTU0903
OTU	0904	OTU0904
OTU	0905	OTU0905
OTU	0907	OTU0907
OTU	0914	OTU0914
OTU	0917	OTU0917
OTU	0926	OTU0926
OTU	0930	OTU0930
OTU	0936	OTU0936
OTU	0952	OTU0952
OTU	0954	OTU0954
OTU	0956	OTU0956
OTU	0963	OTU0963
OTU	0971	OTU0971
OTU	0976	OTU0976
OTU	0979	OTU0979
OTU	0985	OTU0985
OTU	1003	OTU1003
OTU	1013	OTU1013
OTU	1014	OTU1014
OTU	1017	OTU1017
OTU	1018	OTU1018
OTU	1032	OTU1032
OTU	1040	OTU1040
OTU	1042	OTU1042
OTU	1043	OTU1043
OTU	1046	OTU1046
OTU	1048	OTU1048
OTU	1051	OTU1051
OTU	1064	OTU1064
OTU	1067	OTU1067
OTU	1072	OTU1072
OTU	1073	OTU1073
OTU	1080	OTU1080
OTU	1091	OTU1091
OTU	1101	OTU1101
OTU	1102	OTU1102
OTU	1110	OTU1110
OTU	1114	OTU1114
OTU	1116	OTU1116
OTU	1119	OTU1119
OTU	1124	OTU1124
OTU	1138	OTU1138
OTU	1153	OTU1153
OTU	1184	OTU1184
OTU	1194	OTU1194
OTU	1206	OTU1206
OTU	1209	OTU1209
OTU	1210	OTU1210
OTU	1215	OTU1215
OTU	1216	OTU1216
OTU	1221	OTU1221
OTU	1224	OTU1224
OTU	1263	OTU1263
OTU	0008	OTU0008
OTU	0013	OTU0013
OTU	0014	OTU0014
OTU	0025	OTU0025
OTU	0038	OTU0038
OTU	0042	OTU0042
OTU	0132	OTU0132
OTU	0152	OTU0152
OTU	0157	OTU0157
OTU	0158	OTU0158
OTU	0160	OTU0160
OTU	0162	OTU0162
OTU	0165	OTU0165
OTU	0166	OTU0166
OTU	0171	OTU0171
OTU	0172	OTU0172
OTU	0176	OTU0176
OTU	0178	OTU0178
OTU	0182	OTU0182
OTU	0183	OTU0183
OTU	0184	OTU0184
OTU	0191	OTU0191
OTU	0192	OTU0192
OTU	0195	OTU0195
OTU	0196	OTU0196
OTU	0198	OTU0198
OTU	0201	OTU0201
OTU	0202	OTU0202
OTU	0207	OTU0207
OTU	0240	OTU0240
OTU	0242	OTU0242
OTU	0243	OTU0243
OTU	0244	OTU0244
OTU	0247	OTU0247
OTU	0249	OTU0249
OTU	0264	OTU0264
OTU	0276	OTU0276
OTU	0279	OTU0279
OTU	0287	OTU0287
OTU	0294	OTU0294
OTU	0306	OTU0306
OTU	0308	OTU0308
OTU	0311	OTU0311
OTU	0318	OTU0318
OTU	0320	OTU0320
OTU	0323	OTU0323
OTU	0330	OTU0330
OTU	0331	OTU0331
OTU	0334	OTU0334
OTU	0352	OTU0352
OTU	0354	OTU0354
OTU	0360	OTU0360
OTU	0361	OTU0361
OTU	0363	OTU0363
OTU	0365	OTU0365
OTU	0367	OTU0367
OTU	0368	OTU0368
OTU	0369	OTU0369
OTU	0370	OTU0370
OTU	0371	OTU0371
OTU	0373	OTU0373
OTU	0374	OTU0374
OTU	0375	OTU0375
OTU	0377	OTU0377
OTU	0379	OTU0379
OTU	0380	OTU0380
OTU	0384	OTU0384
OTU	0386	OTU0386
OTU	0388	OTU0388
OTU	0391	OTU0391
OTU	0392	OTU0392
OTU	0393	OTU0393
OTU	0396	OTU0396
OTU	0397	OTU0397
OTU	0404	OTU0404
OTU	0406	OTU0406
OTU	0410	OTU0410
OTU	0411	OTU0411
OTU	0412	OTU0412
OTU	0414	OTU0414
OTU	0415	OTU0415
OTU	0416	OTU0416
OTU	0418	OTU0418
OTU	0420	OTU0420
OTU	0422	OTU0422
OTU	0426	OTU0426
OTU	0427	OTU0427
OTU	0428	OTU0428
OTU	0432	OTU0432
OTU	0434	OTU0434
OTU	0440	OTU0440
OTU	0442	OTU0442
OTU	0444	OTU0444
OTU	0453	OTU0453
OTU	0455	OTU0455
OTU	0456	OTU0456
OTU	0463	OTU0463
OTU	0464	OTU0464
OTU	0466	OTU0466
OTU	0467	OTU0467
OTU	0469	OTU0469
OTU	0475	OTU0475
OTU	0480	OTU0480
OTU	0483	OTU0483
OTU	0505	OTU0505
OTU	0506	OTU0506
OTU	0509	OTU0509
OTU	0513	OTU0513
OTU	0519	OTU0519
OTU	0549	OTU0549
OTU	0551	OTU0551
OTU	0558	OTU0558
OTU	0588	OTU0588
OTU	0627	OTU0627
OTU	0635	OTU0635
OTU	0647	OTU0647
OTU	0654	OTU0654
OTU	0676	OTU0676
OTU	0700	OTU0700
OTU	0702	OTU0702
OTU	0706	OTU0706
OTU	0708	OTU0708
OTU	0724	OTU0724
OTU	0727	OTU0727
OTU	0729	OTU0729
OTU	0737	OTU0737
OTU	0739	OTU0739
OTU	0751	OTU0751
OTU	0761	OTU0761
OTU	0767	OTU0767
OTU	0785	OTU0785
OTU	0788	OTU0788
OTU	0792	OTU0792
OTU	0794	OTU0794
OTU	0796	OTU0796
OTU	0806	OTU0806
OTU	0808	OTU0808
OTU	0811	OTU0811
OTU	0839	OTU0839
OTU	0845	OTU0845
OTU	0850	OTU0850
OTU	0863	OTU0863
OTU	0877	OTU0877
OTU	0879	OTU0879
OTU	0881	OTU0881
OTU	0897	OTU0897
OTU	0901	OTU0901
OTU	0906	OTU0906
OTU	0913	OTU0913
OTU	0950	OTU0950
OTU	0955	OTU0955
OTU	0960	OTU0960
OTU	0961	OTU0961
OTU	0980	OTU0980
OTU	0995	OTU0995
OTU	1008	OTU1008
OTU	1009	OTU1009
OTU	1053	OTU1053
OTU	1056	OTU1056
OTU	1058	OTU1058
OTU	1060	OTU1060
OTU	1063	OTU1063
OTU	1075	OTU1075
OTU	1078	OTU1078
OTU	1095	OTU1095
OTU	1097	OTU1097
OTU	1103	OTU1103
OTU	1115	OTU1115
OTU	1122	OTU1122
OTU	1132	OTU1132
OTU	1137	OTU1137
OTU	1146	OTU1146
OTU	1147	OTU1147
OTU	1163	OTU1163
OTU	1166	OTU1166
OTU	1173	OTU1173
OTU	1188	OTU1188
OTU	1191	OTU1191
OTU	1197	OTU1197
OTU	1213	OTU1213
OTU	1220	OTU1220
OTU	1235	OTU1235
OTU	1242	OTU1242
OTU	1246	OTU1246
OTU	1267	OTU1267

## Sheet: Supplementary data S1
Supplementary Data 1. Phylogeny and abundance of OTUs showing differences between ConvR chow and ConvR HFD mice
OTU ID	Taxonomy				Mean abundance		P value*
	Phylum	Family	Genus	Species	Chow	HFD
OTU0001	Proteobacteria	Desulfovibrionaceae	Bilophila	unclassified	0.000121	0.00433	0.014945
OTU0004	Firmicutes	Peptococcaceae	Peptococcus	unclassified	7.1e-05	0.000285	0.014171
OTU0006	Firmicutes	Peptococcaceae	unclassified	unclassified	0.000159	0.000285	0.016137
OTU0010	Firmicutes	Erysipelotrichaceae	Turicibacter	unclassified	1.1e-05	0.014488	0.016659
OTU0011	Firmicutes	Enterococcaceae	Enterococcus	unclassified	0	0.000137	0.017757
OTU0016	Firmicutes	Streptococcaceae	Streptococcus	Streptococcus_salivarius_subsp._thermophilus	0	0.00394	0.000537
OTU0019	Proteobacteria	Enterobacteriaceae	Escherichia-Shigella	Escherichia_coli	0	0.005301	0.005814
OTU0020	Tenericutes	unclassified	unclassified	unclassified	0.000263	0.009483	0.007464
OTU0022	Proteobacteria	Desulfovibrionaceae	Desulfovibrio	unclassified	0.000203	0.005214	0.000732
OTU0023	Firmicutes	Streptococcaceae	Lactococcus	Lactococcus_lactis	0	0.00315	0.000567
OTU0024	Firmicutes	Streptococcaceae	Streptococcus	unclassified	0.000417	0.001482	0.007225
OTU0028	Firmicutes	Lactobacillaceae	Lactobacillus	Lactobacillus_delbrueckii_subsp._delbrueckii	0	0.002524	0.000763
OTU0032	Firmicutes	Leuconostocaceae	Leuconostoc	unclassified	0	0.000856	0.000339
OTU0035	Firmicutes	Enterococcaceae	Enterococcus	Enterococcus_faecalis	1.6e-05	0.000445	0.018107
OTU0037	Firmicutes	Lactobacillaceae	Lactobacillus	unclassified	0	0.000576	0.000486
OTU0044	Tenericutes	unclassified	unclassified	unclassified	1.1e-05	0.000115	0.016805
OTU0049	Tenericutes	unclassified	unclassified	unclassified	1.6e-05	0.000132	0.026783
OTU0052	Firmicutes	Aerococcaceae	Globicatella	unclassified	0	0.000236	0.001162
OTU0055	Firmicutes	Lactobacillaceae	Lactobacillus	unclassified	0	0.000192	0.001533
OTU0056	Firmicutes	Streptococcaceae	unclassified	unclassified	0	0.000154	0.002195
OTU0057	Firmicutes	Carnobacteriaceae	Trichococcus	Trichococcus_sp._CY-44	0	4.9e-05	0.009826
OTU0065	Firmicutes	Lactobacillaceae	Lactobacillus	Lactobacillus_casei	0	0.000115	0.005707
OTU0071	Firmicutes	Lactobacillaceae	Lactobacillus	Lactobacillus_plantarum	0	4.9e-05	0.0151
OTU0076	Firmicutes	Lactobacillaceae	Lactobacillus	unclassified	0	0.000993	0.002026
OTU0102	Firmicutes	Erysipelotrichaceae	Erysipelatoclostridium	unclassified	4.9e-05	0.001081	0.00535
OTU0161	Bacteroidetes	Rikenellaceae	Rikenella	unclassified	0.000834	0.006492	0.000875
OTU0169	Bacteroidetes	Porphyromonadaceae	Parabacteroides	unclassified	5.5e-05	0.000593	0.012021
OTU0173	Bacteroidetes	Bacteroidaceae	Bacteroides	unclassified	0.000132	0.000916	0.000908
OTU0179	Bacteroidetes	Rikenellaceae	Alistipes	unclassified	2.2e-05	0.000121	0.020468
OTU0230	Bacteroidetes	Bacteroidales_S24-7_group	unclassified	unclassified	0.002365	0.018522	6.4e-05
OTU0237	Bacteroidetes	Porphyromonadaceae	Odoribacter	unclassified	0.00112	0.005927	0.017812
OTU0358	Bacteroidetes	Bacteroidales_S24-7_group	unclassified	unclassified	0.003929	0.007058	0.000664
OTU0690	Actinobacteria	Corynebacteriaceae	Corynebacterium	unclassified	1.1e-05	8.8e-05	0.025208
OTU0692	Verrucomicrobia	Verrucomicrobiaceae	Akkermansia	unclassified	0.002711	0.117279	0.002246
OTU0697	Actinobacteria	Bifidobacteriaceae	Bifidobacterium	unclassified	0	0.000274	0.000641
OTU0705	Firmicutes	Lachnospiraceae	Lachnospiraceae_NK4A136_group	unclassified	0.000927	0.017973	0.015846
OTU0707	Firmicutes	Ruminococcaceae	Ruminiclostridium_9	unclassified	0.003496	0.017046	0.017725
OTU0709	Firmicutes	Ruminococcaceae	unclassified	unclassified	0.001026	0.002859	0.003763
OTU0710	Firmicutes	Ruminococcaceae	Ruminiclostridium_9	unclassified	0.001482	0.004923	0.022725
OTU0711	Firmicutes	Ruminococcaceae	Ruminococcaceae_UCG-009	unclassified	9.3e-05	0.006619	0.00138
OTU0712	Firmicutes	Ruminococcaceae	Ruminococcaceae_NK4A214_group	unclassified	0.000373	0.002135	0.001142
OTU0714	Firmicutes	Ruminococcaceae	unclassified	unclassified	0.000428	0.002009	0.033704
OTU0717	Firmicutes	unclassified	unclassified	unclassified	0	0.000466	0.012032
OTU0726	Firmicutes	Lachnospiraceae	Roseburia	unclassified	1.1e-05	0.001295	0.022151
OTU0730	Firmicutes	Ruminococcaceae	Intestinimonas	unclassified	3.8e-05	0.000291	0.002295
OTU0736	Firmicutes	Clostridiales_vadinBB60_group	unclassified	unclassified	0	0.000165	0.008795
OTU0742	Firmicutes	Lachnospiraceae	Roseburia	unclassified	5.5e-05	0.000214	0.022762
OTU0745	Firmicutes	Clostridiales_vadinBB60_group	unclassified	unclassified	0	9.9e-05	0.00503
OTU0746	Firmicutes	Christensenellaceae	unclassified	unclassified	5e-06	0.000137	0.002368
OTU0798	Firmicutes	Lachnospiraceae	Lachnospiraceae_NK4A136_group	unclassified	0.000192	0.00197	0.024451
OTU0802	Saccharibacteria	Unknown_Family	Candidatus_Saccharimonas	unclassified	0.001416	0.008616	0.032346
OTU0821	Firmicutes	Ruminococcaceae	unclassified	unclassified	2.7e-05	0.000258	0.007509
OTU0822	Firmicutes	Lachnospiraceae	Lachnospiraceae_NK4A136_group	unclassified	0	0.001147	0.016957
OTU0838	Firmicutes	Ruminococcaceae	Ruminococcaceae_UCG-014	unclassified	0.000269	0.005642	0.006629
OTU0842	Firmicutes	Ruminococcaceae	Oscillibacter	unclassified	0.000241	0.002909	0.000217
OTU0847	Firmicutes	Ruminococcaceae	Anaerotruncus	unclassified	5.5e-05	0.000417	0.018262
OTU0851	Firmicutes	Christensenellaceae	Christensenellaceae_R-7_group	unclassified	2.7e-05	7.1e-05	0.010916
OTU0853	Firmicutes	Family_XIII	Anaerovorax	unclassified	1.1e-05	0.000176	0.021559
OTU0854	Firmicutes	Ruminococcaceae	Ruminococcaceae_UCG-013	unclassified	0	0.000225	0.000161
OTU0864	Firmicutes	Ruminococcaceae	unclassified	unclassified	0	6.6e-05	0.012433
OTU0872	Firmicutes	Ruminococcaceae	Ruminococcaceae_UCG-009	unclassified	0	3.3e-05	0.035811
OTU0886	Firmicutes	Ruminococcaceae	Ruminococcaceae_UCG-014	unclassified	0.002069	0.015399	0.000703
OTU0888	Firmicutes	Ruminococcaceae	Ruminococcaceae_UCG-014	unclassified	8.8e-05	0.00472	0.017132
OTU0890	Firmicutes	Ruminococcaceae	Anaerotruncus	unclassified	6.6e-05	0.002179	0.037745
OTU0891	Firmicutes	Lachnospiraceae	unclassified	unclassified	0.000313	0.002739	0.026754
OTU0892	Firmicutes	Ruminococcaceae	Ruminococcaceae_UCG-014	unclassified	0.00028	0.00984	0.005341
OTU0894	Firmicutes	Ruminococcaceae	Ruminococcaceae_UCG-014	unclassified	0.000681	0.011218	0.016649
OTU0895	Firmicutes	Lachnospiraceae	Lachnospiraceae_NK4A136_group	unclassified	6.6e-05	0.00349	0.002917
OTU0896	Firmicutes	Ruminococcaceae	Ruminococcaceae_UCG-014	unclassified	7.7e-05	0.002492	0.01945
OTU0898	Firmicutes	Family_XIII	Eubacterium_nodatum_group	unclassified	0.000154	0.001471	0.000343
OTU0903	Firmicutes	Lachnospiraceae	Roseburia	unclassified	2.7e-05	0.00079	0.042718
OTU0904	Firmicutes	Lachnospiraceae	Roseburia	unclassified	2.7e-05	0.000911	0.006172
OTU0905	Firmicutes	Lachnospiraceae	unclassified	unclassified	0.000181	0.001251	0.00792
OTU0907	Firmicutes	Lachnospiraceae	unclassified	unclassified	0	0.000401	0.0263
OTU0914	Firmicutes	Lachnospiraceae	unclassified	unclassified	0.000121	0.000362	0.031492
OTU0917	Firmicutes	Lachnospiraceae	Lachnospiraceae_NK4A136_group	unclassified	5e-06	0.000225	0.041112
OTU0926	Firmicutes	Lachnospiraceae	Acetatifactor	unclassified	1.1e-05	0.000176	0.014746
OTU0930	Firmicutes	Lachnospiraceae	Lachnospiraceae_UCG-006	unclassified	0.003644	0.026644	0.007545
OTU0936	Firmicutes	Lachnospiraceae	unclassified	unclassified	1.1e-05	0.03188	0.001504
OTU0952	Firmicutes	Lachnospiraceae	unclassified	unclassified	2.7e-05	0.039486	0.010499
OTU0954	Firmicutes	Lachnospiraceae	unclassified	unclassified	0	0.000192	0.033508
OTU0956	Firmicutes	Lachnospiraceae	unclassified	unclassified	0	3.8e-05	0.034586
OTU0963	Firmicutes	Ruminococcaceae	Ruminococcaceae_UCG-014	unclassified	8.2e-05	0.000477	0.001172
OTU0971	Firmicutes	Clostridiaceae_1	Clostridium_sensu_stricto_1	unclassified	3.3e-05	0.002903	0.002632
OTU0976	Firmicutes	Lachnospiraceae	Lachnospiraceae_NK4A136_group	unclassified	5e-06	0.009642	0.008737
OTU0979	Firmicutes	Lachnospiraceae	unclassified	unclassified	0.00034	0.00602	0.013984
OTU0985	Firmicutes	Lachnospiraceae	unclassified	unclassified	4.4e-05	0.012535	0.02037
OTU1003	Firmicutes	Lachnospiraceae	unclassified	unclassified	5e-06	0.001356	0.022128
OTU1013	Firmicutes	Lachnospiraceae	Lachnoclostridium	unclassified	0.000258	0.001065	0.010355
OTU1014	Firmicutes	Lachnospiraceae	Lachnospiraceae_NK4A136_group	unclassified	3.3e-05	0.00107	0.00688
OTU1017	Firmicutes	Lachnospiraceae	unclassified	unclassified	0	4.9e-05	0.00503
OTU1018	Firmicutes	Lachnospiraceae	unclassified	unclassified	0	0.000329	0.008421
OTU1032	Firmicutes	Ruminococcaceae	Ruminococcaceae_UCG-014	unclassified	8.8e-05	0.001701	0.01508
OTU1040	Firmicutes	Lachnospiraceae	unclassified	unclassified	9.3e-05	0.001548	0.017986
OTU1042	Firmicutes	Lachnospiraceae	Lachnospiraceae_UCG-006	unclassified	4.4e-05	0.001498	0.001479
OTU1043	Firmicutes	Ruminococcaceae	Subdoligranulum	unclassified	6e-05	0.000818	0.002268
OTU1046	Firmicutes	Lachnospiraceae	unclassified	unclassified	0.000527	0.004215	0.033814
OTU1048	Firmicutes	Lachnospiraceae	Coprococcus_1	unclassified	0.000604	0.002826	0.006099
OTU1051	Firmicutes	Lachnospiraceae	unclassified	unclassified	7.7e-05	0.001015	0.015093
OTU1064	Firmicutes	Lachnospiraceae	Acetatifactor	unclassified	0	0.000516	0.009741
OTU1067	Firmicutes	Clostridiaceae_1	Clostridium_sensu_stricto_1	Clostridium_sp._ND2	6.6e-05	0.000779	0.02222
OTU1072	Firmicutes	Lachnospiraceae	unclassified	unclassified	1.6e-05	0.000466	0.002249
OTU1073	Firmicutes	Lachnospiraceae	unclassified	unclassified	1.1e-05	0.000121	0.004353
OTU1080	Firmicutes	Lachnospiraceae	Roseburia	unclassified	5e-06	0.000362	0.011743
OTU1091	Firmicutes	Lachnospiraceae	Roseburia	unclassified	1.6e-05	0.000439	0.001151
OTU1101	Firmicutes	Lachnospiraceae	Blautia	unclassified	0.000368	0.002514	0.047428
OTU1102	Firmicutes	Lachnospiraceae	Eisenbergiella	unclassified	3.3e-05	0.000143	0.041251
OTU1110	Firmicutes	Lachnospiraceae	unclassified	unclassified	1.1e-05	0.000889	0.017847
OTU1114	Firmicutes	Ruminococcaceae	unclassified	unclassified	5e-06	5.5e-05	0.000396
OTU1116	Firmicutes	Peptostreptococcaceae	Romboutsia	unclassified	1.1e-05	0.033609	0.015679
OTU1119	Firmicutes	Lachnospiraceae	unclassified	unclassified	3.8e-05	0.000812	0.000693
OTU1124	Firmicutes	Lachnospiraceae	Lachnospiraceae_UCG-006	unclassified	0.000384	0.011426	0.021691
OTU1138	Firmicutes	Lachnospiraceae	Lachnospiraceae_NK4A136_group	unclassified	0	0.003293	0.00297
OTU1153	Firmicutes	Clostridiaceae_1	Clostridium_sensu_stricto_12	unclassified	0	3.3e-05	0.003299
OTU1184	Firmicutes	Lachnospiraceae	unclassified	unclassified	0.000384	0.001937	0.041562
OTU1194	Firmicutes	Lachnospiraceae	unclassified	unclassified	0.000198	0.001312	0.008909
OTU1206	Firmicutes	Lachnospiraceae	unclassified	unclassified	0	0.001904	0.011145
OTU1209	Firmicutes	Family_XIII	Family_XIII_AD3011_group	unclassified	4.9e-05	0.002497	2.9e-05
OTU1210	Firmicutes	Ruminococcaceae	Anaerotruncus	unclassified	7.1e-05	0.001328	0.013847
OTU1215	Actinobacteria	Coriobacteriaceae	Parvibacter	unclassified	6e-05	0.000505	0.008233
OTU1216	Firmicutes	Ruminococcaceae	Anaerotruncus	unclassified	0.000104	0.000604	0.048191
OTU1221	Firmicutes	Ruminococcaceae	Anaerotruncus	unclassified	0	0.000236	0.022364
OTU1224	Firmicutes	Family_XIII	unclassified	unclassified	5e-06	9.9e-05	0.010466
OTU1263	Firmicutes	Lachnospiraceae	Lachnospiraceae_NK4A136_group	unclassified	3.3e-05	0.000154	0.004822
OTU0008	Firmicutes	Lactobacillaceae	Lactobacillus	unclassified	0.066707	0.000456	0.003118
OTU0013	Proteobacteria	Desulfovibrionaceae	Desulfovibrio	unclassified	0.016069	0.005724	0.022237
OTU0014	Proteobacteria	Moraxellaceae	Acinetobacter	unclassified	4.9e-05	0	0.009826
OTU0025	Proteobacteria	Alcaligenaceae	Parasutterella	unclassified	0.001323	0.000192	0.020792
OTU0038	Proteobacteria	Alcaligenaceae	Parasutterella	unclassified	8.8e-05	0	0.021588
OTU0042	Firmicutes	Erysipelotrichaceae	Erysipelatoclostridium	unclassified	0.000143	5e-06	0.015647
OTU0132	Bacteroidetes	Prevotellaceae	Prevotellaceae_UCG-001	unclassified	0.00107	1.6e-05	0.048589
OTU0152	Bacteroidetes	Bacteroidales_S24-7_group	unclassified	unclassified	0.014252	0.000335	0.002945
OTU0157	Bacteroidetes	Bacteroidales_S24-7_group	unclassified	unclassified	0.003704	0.000159	0.002279
OTU0158	Bacteroidetes	Bacteroidales_S24-7_group	unclassified	unclassified	0.002179	2.2e-05	0.000286
OTU0160	Bacteroidetes	Bacteroidales_S24-7_group	unclassified	unclassified	0.004061	0.001043	0.007909
OTU0162	Bacteroidetes	Bacteroidales_S24-7_group	unclassified	unclassified	0.003326	0.000214	0.000774
OTU0165	Bacteroidetes	Bacteroidales_S24-7_group	unclassified	unclassified	0.003134	0	0.006407
OTU0166	Bacteroidetes	Bacteroidales_S24-7_group	unclassified	unclassified	0.002568	0.000115	0.032093
OTU0171	Bacteroidetes	Bacteroidales_S24-7_group	unclassified	unclassified	0.001943	0.000988	0.037995
OTU0172	Bacteroidetes	Bacteroidales_S24-7_group	unclassified	unclassified	0.000357	5.5e-05	0.035453
OTU0176	Bacteroidetes	Rikenellaceae	Alistipes	unclassified	0.000115	4.4e-05	0.009438
OTU0178	Bacteroidetes	Bacteroidales_S24-7_group	unclassified	unclassified	0.000143	0	0.008833
OTU0182	Bacteroidetes	Bacteroidales_S24-7_group	unclassified	unclassified	0.000351	0	0.001772
OTU0183	Bacteroidetes	Bacteroidales_S24-7_group	unclassified	unclassified	0.000104	0	0.045874
OTU0184	Bacteroidetes	Bacteroidales_S24-7_group	unclassified	unclassified	0.108377	0.001174	0.000355
OTU0191	Bacteroidetes	Bacteroidales_S24-7_group	unclassified	unclassified	0.000126	0	0.022063
OTU0192	Bacteroidetes	Bacteroidales_S24-7_group	unclassified	unclassified	0.00023	0	0.000857
OTU0195	Bacteroidetes	Bacteroidales_S24-7_group	unclassified	unclassified	4.4e-05	0	0.045195
OTU0196	Firmicutes	unclassified	unclassified	unclassified	7.1e-05	0	0.016378
OTU0198	Bacteroidetes	Bacteroidales_S24-7_group	unclassified	unclassified	0.017139	0.002503	0.001522
OTU0201	Bacteroidetes	Bacteroidales_S24-7_group	unclassified	unclassified	4.4e-05	0	0.010961
OTU0202	Bacteroidetes	Bacteroidales_S24-7_group	unclassified	unclassified	8.2e-05	0	0.000486
OTU0207	Bacteroidetes	Bacteroidales_S24-7_group	unclassified	unclassified	4.9e-05	0	0.000396
OTU0240	Bacteroidetes	Bacteroidales_S24-7_group	unclassified	unclassified	4.9e-05	0	0.0151
OTU0242	Bacteroidetes	Bacteroidales_S24-7_group	unclassified	unclassified	4.9e-05	0	0.00503
OTU0243	Bacteroidetes	Bacteroidales_S24-7_group	unclassified	unclassified	6e-05	0	0.012812
OTU0244	Bacteroidetes	Bacteroidales_S24-7_group	unclassified	unclassified	6.6e-05	0	0.006217
OTU0247	Bacteroidetes	Bacteroidales_S24-7_group	unclassified	unclassified	0.016321	3.8e-05	0.000578
OTU0249	Bacteroidetes	Bacteroidales_S24-7_group	unclassified	unclassified	0.008254	0.00225	0.030154
OTU0264	Bacteroidetes	Bacteroidales_S24-7_group	unclassified	unclassified	6e-05	0	0.006024
OTU0276	Bacteroidetes	Bacteroidales_S24-7_group	unclassified	unclassified	0.000121	5e-06	0.049312
OTU0279	Bacteroidetes	Bacteroidales_S24-7_group	unclassified	unclassified	4.9e-05	0	0.032379
OTU0287	Bacteroidetes	Bacteroidales_S24-7_group	unclassified	unclassified	8.8e-05	0	0.015876
OTU0294	Bacteroidetes	Bacteroidales_S24-7_group	unclassified	unclassified	3.3e-05	0	0.000172
OTU0306	Bacteroidetes	Bacteroidales_S24-7_group	unclassified	unclassified	2.7e-05	0	0.024018
OTU0308	Bacteroidetes	Bacteroidales_S24-7_group	unclassified	unclassified	6e-05	0	0.000607
OTU0311	Bacteroidetes	Bacteroidales_S24-7_group	unclassified	unclassified	0.002766	5e-06	0.001749
OTU0318	Bacteroidetes	Bacteroidales_S24-7_group	unclassified	unclassified	4.4e-05	0	0.018358
OTU0320	Bacteroidetes	Bacteroidales_S24-7_group	unclassified	unclassified	2.7e-05	0	0.003904
OTU0323	Bacteroidetes	Bacteroidales_S24-7_group	unclassified	unclassified	0.020745	1.1e-05	0.001436
OTU0330	Bacteroidetes	Bacteroidales_S24-7_group	unclassified	unclassified	0.000774	3.3e-05	0.020689
OTU0331	Bacteroidetes	Bacteroidales_S24-7_group	unclassified	unclassified	4.4e-05	0	0.045195
OTU0334	Bacteroidetes	Bacteroidales_S24-7_group	unclassified	unclassified	2.7e-05	0	0.003904
OTU0352	Bacteroidetes	Bacteroidales_S24-7_group	unclassified	unclassified	0.00011	0	0.044684
OTU0354	Bacteroidetes	Bacteroidales_S24-7_group	unclassified	unclassified	0.003189	3.8e-05	0.000376
OTU0360	Bacteroidetes	Bacteroidales_S24-7_group	unclassified	unclassified	0.004714	0.000434	0.005695
OTU0361	Bacteroidetes	Bacteroidales_S24-7_group	unclassified	unclassified	0.000741	0.000357	0.035343
OTU0363	Bacteroidetes	Bacteroidales_S24-7_group	unclassified	unclassified	0.00062	0.000121	0.006766
OTU0365	Bacteroidetes	Bacteroidales_S24-7_group	unclassified	unclassified	0.00051	0	0.024895
OTU0367	Bacteroidetes	Bacteroidales_S24-7_group	unclassified	unclassified	0.000274	0	0.022903
OTU0368	Bacteroidetes	Bacteroidales_S24-7_group	unclassified	unclassified	0.000752	0	0.011434
OTU0369	Bacteroidetes	Bacteroidales_S24-7_group	unclassified	unclassified	0.000357	0	0.000116
OTU0370	Bacteroidetes	Bacteroidales_S24-7_group	unclassified	unclassified	0.000472	0	0.011363
OTU0371	Bacteroidetes	Bacteroidales_S24-7_group	unclassified	unclassified	0.000302	0	0.005303
OTU0373	Bacteroidetes	Bacteroidales_S24-7_group	unclassified	unclassified	0.000324	0	0.000546
OTU0374	Bacteroidetes	Bacteroidales_S24-7_group	unclassified	unclassified	0.000412	0	0.000793
OTU0375	Bacteroidetes	Bacteroidales_S24-7_group	unclassified	unclassified	0.00023	0	0.000957
OTU0377	Bacteroidetes	Bacteroidales_S24-7_group	unclassified	unclassified	0.000121	0	0.028221
OTU0379	Bacteroidetes	Bacteroidales_S24-7_group	unclassified	unclassified	0.000165	5e-06	0.041049
OTU0380	Bacteroidetes	Bacteroidales_S24-7_group	unclassified	unclassified	0.000137	0	3e-06
OTU0384	Bacteroidetes	Bacteroidales_S24-7_group	unclassified	unclassified	4.4e-05	0	0.010932
OTU0386	Bacteroidetes	Bacteroidales_S24-7_group	unclassified	unclassified	0.00017	0	0.017612
OTU0388	Bacteroidetes	Bacteroidales_S24-7_group	unclassified	unclassified	9.3e-05	0	0.040754
OTU0391	Bacteroidetes	Bacteroidales_S24-7_group	unclassified	unclassified	0.000379	0	0.000203
OTU0392	Bacteroidetes	Bacteroidales_S24-7_group	unclassified	unclassified	4.9e-05	0	0.00503
OTU0393	Bacteroidetes	Bacteroidales_S24-7_group	unclassified	unclassified	0.000104	5e-06	5e-05
OTU0396	Bacteroidetes	Bacteroidales_S24-7_group	unclassified	unclassified	3.8e-05	0	0.009014
OTU0397	Bacteroidetes	Bacteroidales_S24-7_group	unclassified	unclassified	6.6e-05	0	0.000187
OTU0404	Bacteroidetes	Bacteroidales_S24-7_group	unclassified	unclassified	8.2e-05	0	0.044482
OTU0406	Bacteroidetes	Bacteroidales_S24-7_group	unclassified	unclassified	9.9e-05	0	0.008287
OTU0410	Bacteroidetes	Bacteroidales_S24-7_group	unclassified	unclassified	6.6e-05	0	2e-05
OTU0411	Bacteroidetes	Bacteroidales_S24-7_group	unclassified	unclassified	8.2e-05	0	0.015417
OTU0412	Bacteroidetes	Bacteroidales_S24-7_group	unclassified	unclassified	5.5e-05	0	0.007732
OTU0414	Bacteroidetes	Bacteroidales_S24-7_group	unclassified	unclassified	6e-05	0	0.008949
OTU0415	Bacteroidetes	Bacteroidales_S24-7_group	unclassified	unclassified	4.9e-05	0	0.009826
OTU0416	Bacteroidetes	Bacteroidales_S24-7_group	unclassified	unclassified	9.9e-05	0	0.008364
OTU0418	Bacteroidetes	Bacteroidales_S24-7_group	unclassified	unclassified	0.000104	0	0.001246
OTU0420	Bacteroidetes	Bacteroidales_S24-7_group	unclassified	unclassified	8.2e-05	5e-06	0.000992
OTU0422	Bacteroidetes	Bacteroidales_S24-7_group	unclassified	unclassified	9.3e-05	0	0.018141
OTU0426	Bacteroidetes	Bacteroidales_S24-7_group	unclassified	unclassified	4.9e-05	0	0.046113
OTU0427	Bacteroidetes	Bacteroidales_S24-7_group	unclassified	unclassified	4.9e-05	0	0.0151
OTU0428	Bacteroidetes	Bacteroidales_S24-7_group	unclassified	unclassified	3.8e-05	0	0.001796
OTU0432	Bacteroidetes	Bacteroidales_S24-7_group	unclassified	unclassified	4.9e-05	0	0.046095
OTU0434	Bacteroidetes	Bacteroidales_S24-7_group	unclassified	unclassified	4.9e-05	0	0.00503
OTU0440	Bacteroidetes	Bacteroidales_S24-7_group	unclassified	unclassified	3.3e-05	0	0.035811
OTU0442	Bacteroidetes	Bacteroidales_S24-7_group	unclassified	unclassified	0.000104	0	0.045984
OTU0444	Bacteroidetes	Bacteroidales_S24-7_group	unclassified	unclassified	6.6e-05	0	0.020039
OTU0453	Bacteroidetes	Bacteroidales_S24-7_group	unclassified	unclassified	0.00017	0	0.037875
OTU0455	Bacteroidetes	Bacteroidales_S24-7_group	unclassified	unclassified	6.6e-05	0	0.001638
OTU0456	Bacteroidetes	Bacteroidales_S24-7_group	unclassified	unclassified	3.3e-05	0	0.035811
OTU0463	Firmicutes	Lachnospiraceae	Lachnospiraceae_NK4A136_group	unclassified	5.5e-05	0	0.023993
OTU0464	Bacteroidetes	Bacteroidales_S24-7_group	unclassified	unclassified	3.8e-05	0	0.019474
OTU0466	Bacteroidetes	Bacteroidales_S24-7_group	unclassified	unclassified	5.5e-05	0	0.017222
OTU0467	Bacteroidetes	Bacteroidales_S24-7_group	unclassified	unclassified	3.3e-05	0	0.0151
OTU0469	Bacteroidetes	Bacteroidales_S24-7_group	unclassified	unclassified	2.7e-05	0	0.003904
OTU0475	Bacteroidetes	Bacteroidales_S24-7_group	unclassified	unclassified	4.9e-05	0	0.0151
OTU0480	Bacteroidetes	Bacteroidales_S24-7_group	unclassified	unclassified	2.7e-05	0	0.003904
OTU0483	Bacteroidetes	Bacteroidales_S24-7_group	unclassified	unclassified	3.3e-05	0	0.003299
OTU0505	Bacteroidetes	Bacteroidales_S24-7_group	unclassified	unclassified	3.8e-05	0	0.034787
OTU0506	Bacteroidetes	Bacteroidales_S24-7_group	unclassified	unclassified	4.4e-05	0	0.018358
OTU0509	Bacteroidetes	Bacteroidales_S24-7_group	unclassified	unclassified	6.6e-05	0	0.006217
OTU0513	Bacteroidetes	Bacteroidales_S24-7_group	unclassified	unclassified	8.8e-05	0	3.9e-05
OTU0519	Bacteroidetes	Bacteroidales_S24-7_group	unclassified	unclassified	7.1e-05	0	0.016378
OTU0549	Bacteroidetes	Bacteroidales_S24-7_group	unclassified	unclassified	3.8e-05	0	0.019474
OTU0551	Bacteroidetes	Bacteroidales_S24-7_group	unclassified	unclassified	0.000148	0	0.000129
OTU0558	Bacteroidetes	Bacteroidales_S24-7_group	unclassified	unclassified	0.00017	5e-06	0.000808
OTU0588	Bacteroidetes	Bacteroidales_S24-7_group	unclassified	unclassified	3.8e-05	0	0.009014
OTU0627	Firmicutes	Lachnospiraceae	Lachnospiraceae_NK4A136_group	unclassified	0.001026	4.9e-05	0.018246
OTU0635	unclassified	unclassified	unclassified	unclassified	3.3e-05	0	0.003299
OTU0647	Bacteroidetes	Bacteroidales_S24-7_group	unclassified	unclassified	3.3e-05	0	0.035811
OTU0654	Firmicutes	Lachnospiraceae	Lachnospiraceae_NK4A136_group	unclassified	4.9e-05	0	0.032596
OTU0676	Bacteroidetes	Bacteroidales_S24-7_group	unclassified	unclassified	4.9e-05	0	0.0151
OTU0700	Firmicutes	Lachnospiraceae	Lachnospiraceae_UCG-010	unclassified	5.5e-05	0	0.007732
OTU0702	Firmicutes	Lachnospiraceae	Lachnospiraceae_NK4A136_group	unclassified	0.037225	0.00084	0.024474
OTU0706	Firmicutes	Lachnospiraceae	Lachnospiraceae_NK4A136_group	unclassified	0.001624	1.1e-05	0.003253
OTU0708	Firmicutes	Lachnospiraceae	unclassified	unclassified	3.3e-05	0	0.003299
OTU0724	Firmicutes	Ruminococcaceae	Intestinimonas	unclassified	0.000933	0.000379	0.02615
OTU0727	Firmicutes	Ruminococcaceae	Ruminococcaceae_UCG-013	unclassified	3.8e-05	0	0.009014
OTU0729	Firmicutes	Ruminococcaceae	Ruminococcaceae_UCG-005	unclassified	0.000209	0	0.006345
OTU0737	Firmicutes	Clostridiales_vadinBB60_group	unclassified	unclassified	8.8e-05	1.6e-05	0.009438
OTU0739	Firmicutes	Ruminococcaceae	Ruminococcaceae_UCG-014	unclassified	3.8e-05	0	0.009014
OTU0751	Firmicutes	Ruminococcaceae	Ruminococcaceae_UCG-014	unclassified	8.2e-05	0	0.005878
OTU0761	Firmicutes	Clostridiales_vadinBB60_group	unclassified	unclassified	3.3e-05	0	0.035811
OTU0767	Firmicutes	Lachnospiraceae	unclassified	unclassified	0.000488	5e-06	0.00807
OTU0785	Firmicutes	Ruminococcaceae	unclassified	unclassified	6.6e-05	1.1e-05	0.001701
OTU0788	Firmicutes	Lachnospiraceae	Lachnospiraceae_NK4A136_group	unclassified	0.00028	0	0.02535
OTU0792	Firmicutes	Lachnospiraceae	Lachnospiraceae_NK4A136_group	unclassified	0.004418	0.001367	0.016739
OTU0794	Firmicutes	Lachnospiraceae	unclassified	unclassified	7.7e-05	5e-06	0.025233
OTU0796	Firmicutes	Lachnospiraceae	Lachnospiraceae_NK4A136_group	unclassified	0.00022	5e-06	0.035772
OTU0806	Firmicutes	Lachnospiraceae	Lachnospiraceae_NK4A136_group	unclassified	0.000719	4.9e-05	0.02
OTU0808	Firmicutes	Lachnospiraceae	Eubacterium_xylanophilum_group	unclassified	0.006185	0	0.024932
OTU0811	Firmicutes	Lachnospiraceae	Lachnospiraceae_NK4A136_group	unclassified	0.001054	5e-06	0.029089
OTU0839	Firmicutes	Lachnospiraceae	unclassified	unclassified	0.00101	0.000159	0.019305
OTU0845	Firmicutes	Family_XIII	Family_XIII_UCG-001	unclassified	0.000659	0.000274	0.026599
OTU0850	Firmicutes	Lachnospiraceae	unclassified	unclassified	0.000198	0	0.029571
OTU0863	Firmicutes	Ruminococcaceae	Ruminiclostridium_9	unclassified	4.4e-05	5e-06	0.043328
OTU0877	Bacteroidetes	Bacteroidales_S24-7_group	mouse_gut_metagenome	mouse_gut_metagenome	8.8e-05	0	0.005968
OTU0879	Firmicutes	Ruminococcaceae	Eubacterium_coprostanoligenes_group	unclassified	0.00096	0	0.000897
OTU0881	Firmicutes	Ruminococcaceae	Ruminococcaceae_UCG-010	unclassified	4.4e-05	0	0.004478
OTU0897	Firmicutes	Lachnospiraceae	unclassified	unclassified	0.001131	0	0.00052
OTU0901	Firmicutes	Lachnospiraceae	unclassified	unclassified	0.001987	0	0.002716
OTU0906	Firmicutes	Ruminococcaceae	Butyricicoccus	unclassified	0.000488	2.7e-05	0.049554
OTU0913	Firmicutes	Lachnospiraceae	Lachnospiraceae_NK4A136_group	unclassified	0.00023	0.00011	0.03567
OTU0950	Firmicutes	Lachnospiraceae	Coprococcus_2	unclassified	0.001674	0	0.01937
OTU0955	Firmicutes	Lachnospiraceae	unclassified	unclassified	3.3e-05	0	0.035811
OTU0960	Firmicutes	Lachnospiraceae	unclassified	unclassified	0.000104	0	0.013595
OTU0961	Firmicutes	Lachnospiraceae	unclassified	unclassified	0.021112	0.000461	0.013978
OTU0980	Firmicutes	Lachnospiraceae	Lachnospiraceae_NK4A136_group	unclassified	3.8e-05	0	0.009014
OTU0995	Firmicutes	Lachnospiraceae	Marvinbryantia	unclassified	0.000933	5.5e-05	0.001199
OTU1008	Actinobacteria	Coriobacteriaceae	Enterorhabdus	unclassified	0.00073	0.000176	0.014146
OTU1009	Firmicutes	Lachnospiraceae	Lachnospiraceae_NK4A136_group	unclassified	0.000126	5e-06	0.027346
OTU1053	Firmicutes	Lachnospiraceae	unclassified	unclassified	0.001668	0.000423	0.038005
OTU1056	Firmicutes	Ruminococcaceae	Anaerotruncus	unclassified	0.000631	0	0.001213
OTU1058	Firmicutes	Lachnospiraceae	unclassified	unclassified	0.000302	0	0.040691
OTU1060	Firmicutes	Lachnospiraceae	unclassified	unclassified	0.001087	4.9e-05	0.009364
OTU1063	Firmicutes	Ruminococcaceae	Ruminiclostridium_5	unclassified	0.000576	0.000296	0.043254
OTU1075	Firmicutes	Lachnospiraceae	Lachnospiraceae_NK4A136_group	unclassified	0.000697	3.8e-05	0.005322
OTU1078	Firmicutes	Lachnospiraceae	Lachnospiraceae_UCG-001	unclassified	0.000181	0	0.011184
OTU1095	Firmicutes	Lachnospiraceae	unclassified	unclassified	9.3e-05	0	0.018141
OTU1097	Firmicutes	Ruminococcaceae	Ruminiclostridium_6	unclassified	0.000181	0	0.012249
OTU1103	Firmicutes	Lachnospiraceae	unclassified	unclassified	0.000565	4.4e-05	0.010678
OTU1115	Firmicutes	Lachnospiraceae	unclassified	unclassified	4.9e-05	0	0.032596
OTU1122	Firmicutes	Lachnospiraceae	Lachnoclostridium	unclassified	0.003968	0.001251	0.002659
OTU1132	Firmicutes	Ruminococcaceae	Anaerotruncus	unclassified	7.7e-05	0	0.000467
OTU1137	Firmicutes	Lachnospiraceae	unclassified	unclassified	0.000318	0	0.006587
OTU1146	Firmicutes	Lachnospiraceae	Lachnoclostridium	unclassified	0.000143	1.6e-05	0.024982
OTU1147	Firmicutes	Lachnospiraceae	Eubacterium_xylanophilum_group	unclassified	6.6e-05	0	0.020039
OTU1163	Firmicutes	Erysipelotrichaceae	Faecalibaculum	unclassified	3.3e-05	0	0.035811
OTU1166	Firmicutes	Lachnospiraceae	unclassified	unclassified	0.000104	0	0.002726
OTU1173	Firmicutes	Lachnospiraceae	unclassified	unclassified	3.8e-05	0	0.009014
OTU1188	Firmicutes	Lachnospiraceae	Lachnospiraceae_NK4A136_group	unclassified	0.000916	0.000187	0.006079
OTU1191	Firmicutes	Lachnospiraceae	unclassified	unclassified	0.002623	0.000532	0.014729
OTU1197	Firmicutes	Lachnospiraceae	unclassified	unclassified	0.000318	0	0.006521
OTU1213	Firmicutes	Ruminococcaceae	Anaerotruncus	unclassified	0.000757	6e-05	0.000887
OTU1220	Actinobacteria	Coriobacteriaceae	Enterorhabdus	unclassified	0.000115	5e-06	0.005951
OTU1235	Firmicutes	Lachnospiraceae	unclassified	unclassified	0.003759	0.000329	0.006468
OTU1242	Firmicutes	Lachnospiraceae	unclassified	unclassified	9.3e-05	0	0.000724
OTU1246	Bacteroidetes	Bacteroidales_S24-7_group	unclassified	unclassified	7.1e-05	0	0.040257
OTU1267	Firmicutes	Lachnospiraceae	unclassified	unclassified	0.000214	0	0.015728
Increased OTUs are shown in red while decreased OTUs are shown in green
*P values were calculated using Metastats analysis honest significant difference test (HSD). P values < 0.05 were considered statistically significant

## Sheet: Supplementary data S2
Supplementary Data 2. Differentially abundant KEGG pathways between ConvR HFD-LS and ConvR HFD mice
KEGG pathway	baseMean	log2FoldChange	lfcSE	pvalue	padj	Comparison
Metabolism;Metabolism of other amino acids;D-Arginine and D-ornithine metabolism	167.1	1.84874	0.151142	2.10185e-34	3.55213e-32	ConvR HFD-LS vs. ConvR HFD
Metabolism;Lipid metabolism;Synthesis and degradation of ketone bodies	1233.82	1.71175	0.148451	9.23624e-31	7.80462e-29	ConvR HFD-LS vs. ConvR HFD
Metabolism;Metabolism of cofactors and vitamins;Lipoic acid metabolism	2188.51	-2.35066	0.209785	3.84783e-29	2.16761e-27	ConvR HFD-LS vs. ConvR HFD
Metabolism;Lipid metabolism;Steroid biosynthesis	60.8699	-5.60729	0.524786	1.19764e-26	5.06002e-25	ConvR HFD-LS vs. ConvR HFD
Metabolism;Lipid metabolism;Primary bile acid biosynthesis	484.565	1.97476	0.195598	5.75443e-24	1.945e-22	ConvR HFD-LS vs. ConvR HFD
Metabolism;Glycan biosynthesis and metabolism;Glycosphingolipid biosynthesis - ganglio series	1176.72	-2.49838	0.255635	1.46655e-22	4.13077e-21	ConvR HFD-LS vs. ConvR HFD
Metabolism;Glycan biosynthesis and metabolism;Various types of N-glycan biosynthesis	326.324	-2.47263	0.258342	1.057e-21	2.5519e-20	ConvR HFD-LS vs. ConvR HFD
Metabolism;Global and overview maps;2-Oxocarboxylic acid metabolism	1642.87	-0.860241	0.097632	1.23974e-18	2.61895e-17	ConvR HFD-LS vs. ConvR HFD
Metabolism;Glycan biosynthesis and metabolism;Glycosaminoglycan degradation	2365.24	-1.9314	0.220097	1.70555e-18	3.20265e-17	ConvR HFD-LS vs. ConvR HFD
Metabolism;Metabolism of cofactors and vitamins;Pantothenate and CoA biosynthesis	2858.35	-0.506343	0.0582157	3.38705e-18	5.72412e-17	ConvR HFD-LS vs. ConvR HFD
Metabolism;Amino acid metabolism;Arginine biosynthesis	1487.3	-0.650058	0.0754354	6.8482e-18	1.05213e-16	ConvR HFD-LS vs. ConvR HFD
Metabolism;Metabolism of other amino acids;Taurine and hypotaurine metabolism	1140.76	0.541618	0.0638564	2.21728e-17	3.12267e-16	ConvR HFD-LS vs. ConvR HFD
Metabolism;Metabolism of other amino acids;Glutathione metabolism	744.799	1.07962	0.129081	6.06657e-17	7.88654e-16	ConvR HFD-LS vs. ConvR HFD
Human Diseases;Infectious disease: bacterial;Staphylococcus aureus infection	138.233	2.76467	0.339912	4.17076e-16	5.0347e-15	ConvR HFD-LS vs. ConvR HFD
Human Diseases;Neurodegenerative disease;Amyotrophic lateral sclerosis (ALS)	82.411	-1.80173	0.224344	9.65975e-16	1.03359e-14	ConvR HFD-LS vs. ConvR HFD
Metabolism;Carbohydrate metabolism;Glyoxylate and dicarboxylate metabolism	1314.99	-0.509813	0.0634923	9.78543e-16	1.03359e-14	ConvR HFD-LS vs. ConvR HFD
Metabolism;Metabolism of other amino acids;D-Glutamine and D-glutamate metabolism	4353.53	0.638981	0.080425	1.94109e-15	1.92967e-14	ConvR HFD-LS vs. ConvR HFD
Metabolism;Amino acid metabolism;Valine, leucine and isoleucine biosynthesis	3774.07	-0.948512	0.12036	3.25778e-15	3.05869e-14	ConvR HFD-LS vs. ConvR HFD
Organismal Systems;Endocrine system;Thyroid hormone synthesis	97.4251	1.67947	0.216228	8.02931e-15	7.14186e-14	ConvR HFD-LS vs. ConvR HFD
Human Diseases;Cancer: specific types;Renal cell carcinoma	54.2615	2.23201	0.288623	1.04782e-14	8.85408e-14	ConvR HFD-LS vs. ConvR HFD
Metabolism;Glycan biosynthesis and metabolism;Other glycan degradation	3281.08	-1.45166	0.191192	3.13367e-14	2.52186e-13	ConvR HFD-LS vs. ConvR HFD
Metabolism;Lipid metabolism;Glycerolipid metabolism	999.883	0.562972	0.0742136	3.30361e-14	2.53777e-13	ConvR HFD-LS vs. ConvR HFD
Metabolism;Xenobiotics biodegradation and metabolism;Drug metabolism - other enzymes	2297.54	0.590076	0.0789584	7.82359e-14	5.74864e-13	ConvR HFD-LS vs. ConvR HFD
Cellular Processes;Transport and catabolism;Lysosome	330.937	-1.92267	0.257646	8.4914e-14	5.97936e-13	ConvR HFD-LS vs. ConvR HFD
Metabolism;Carbohydrate metabolism;Citrate cycle (TCA cycle)	1796.02	-0.653914	0.0895111	2.7644e-13	1.86873e-12	ConvR HFD-LS vs. ConvR HFD
Metabolism;Nucleotide metabolism;Pyrimidine metabolism	2156.7	0.418378	0.0577279	4.24813e-13	2.76128e-12	ConvR HFD-LS vs. ConvR HFD
Metabolism;Amino acid metabolism;Histidine metabolism	1414.1	-0.682094	0.095304	8.24398e-13	5.16012e-12	ConvR HFD-LS vs. ConvR HFD
Metabolism;Energy metabolism;Sulfur metabolism	574.517	-0.570102	0.0804995	1.42032e-12	8.57262e-12	ConvR HFD-LS vs. ConvR HFD
Organismal Systems;Endocrine system;Prolactin signaling pathway	100.908	1.43029	0.202372	1.57594e-12	9.18393e-12	ConvR HFD-LS vs. ConvR HFD
Metabolism;Metabolism of cofactors and vitamins;Folate biosynthesis	916.703	-0.598294	0.08487	1.7951e-12	1.01124e-11	ConvR HFD-LS vs. ConvR HFD
Genetic Information Processing;Replication and repair;DNA replication	2421.95	0.404157	0.0596986	1.28814e-11	7.02245e-11	ConvR HFD-LS vs. ConvR HFD
Metabolism;Lipid metabolism;Fatty acid degradation	598.602	0.477205	0.0713213	2.21773e-11	1.17124e-10	ConvR HFD-LS vs. ConvR HFD
Metabolism;Metabolism of other amino acids;beta-Alanine metabolism	463.17	-0.590847	0.0907024	7.31113e-11	3.74418e-10	ConvR HFD-LS vs. ConvR HFD
Metabolism;Amino acid metabolism;Phenylalanine, tyrosine and tryptophan biosynthesis	1959.85	-0.566252	0.0874657	9.54494e-11	4.7444e-10	ConvR HFD-LS vs. ConvR HFD
Metabolism;Glycan biosynthesis and metabolism;Glycosphingolipid biosynthesis - globo and isoglobo series	2077.14	-1.08853	0.169968	1.51029e-10	7.29255e-10	ConvR HFD-LS vs. ConvR HFD
Human Diseases;Endocrine and metabolic disease;Cushing syndrome	25.5104	2.1821	0.342036	1.77394e-10	8.32765e-10	ConvR HFD-LS vs. ConvR HFD
Metabolism;Lipid metabolism;Steroid hormone biosynthesis	56.3417	-2.01713	0.320608	3.14254e-10	1.43538e-09	ConvR HFD-LS vs. ConvR HFD
Genetic Information Processing;Transcription;RNA polymerase	822.199	0.469472	0.0755203	5.0836e-10	2.26086e-09	ConvR HFD-LS vs. ConvR HFD
Genetic Information Processing;Replication and repair;Mismatch repair	4067.56	0.349801	0.0563503	5.37928e-10	2.33102e-09	ConvR HFD-LS vs. ConvR HFD
Metabolism;Metabolism of terpenoids and polyketides;Terpenoid backbone biosynthesis	1860.03	0.369166	0.0596268	5.96787e-10	2.52142e-09	ConvR HFD-LS vs. ConvR HFD
Metabolism;Metabolism of cofactors and vitamins;Ubiquinone and other terpenoid-quinone biosynthesis	593.034	-1.30379	0.211459	7.01714e-10	2.89243e-09	ConvR HFD-LS vs. ConvR HFD
Metabolism;Metabolism of other amino acids;Phosphonate and phosphinate metabolism	218.459	-1.08705	0.17691	8.01377e-10	3.22459e-09	ConvR HFD-LS vs. ConvR HFD
Genetic Information Processing;Replication and repair;Homologous recombination	2773.97	0.336678	0.0554624	1.27608e-09	5.01529e-09	ConvR HFD-LS vs. ConvR HFD
Metabolism;Lipid metabolism;Glycerophospholipid metabolism	1048.02	0.399088	0.0688415	6.74295e-09	2.58991e-08	ConvR HFD-LS vs. ConvR HFD
Metabolism;Nucleotide metabolism;Purine metabolism	1622.68	0.31529	0.0547232	8.3351e-09	3.13029e-08	ConvR HFD-LS vs. ConvR HFD
Human Diseases;Drug resistance: antineoplastic;Platinum drug resistance	153.632	0.934291	0.162429	8.82027e-09	3.24049e-08	ConvR HFD-LS vs. ConvR HFD
Metabolism;Carbohydrate metabolism;Starch and sucrose metabolism	2403.6	0.615642	0.109173	1.70921e-08	6.1459e-08	ConvR HFD-LS vs. ConvR HFD
Genetic Information Processing;Replication and repair;Base excision repair	2163.52	0.349404	0.0634862	3.72065e-08	1.30998e-07	ConvR HFD-LS vs. ConvR HFD
Metabolism;Amino acid metabolism;Arginine and proline metabolism	586.212	-0.42107	0.078004	6.73651e-08	2.32341e-07	ConvR HFD-LS vs. ConvR HFD
Genetic Information Processing;Translation;Ribosome	3648.87	0.324692	0.0606487	8.62001e-08	2.91356e-07	ConvR HFD-LS vs. ConvR HFD
Environmental Information Processing;Signal transduction;AMPK signaling pathway	248.644	-0.511723	0.0960336	9.89806e-08	3.27995e-07	ConvR HFD-LS vs. ConvR HFD
Human Diseases;Cancer: overview;Choline metabolism in cancer	65.4381	1.20108	0.23161	2.15106e-07	6.99093e-07	ConvR HFD-LS vs. ConvR HFD
Metabolism;Global and overview maps;Biosynthesis of amino acids	3294.98	-0.269979	0.0523425	2.49711e-07	7.96248e-07	ConvR HFD-LS vs. ConvR HFD
Environmental Information Processing;Signal transduction;FoxO signaling pathway	114	-1.06184	0.207438	3.074e-07	9.62049e-07	ConvR HFD-LS vs. ConvR HFD
Metabolism;Metabolism of cofactors and vitamins;Biotin metabolism	2668.38	-0.373894	0.0745278	5.2529e-07	1.61407e-06	ConvR HFD-LS vs. ConvR HFD
Genetic Information Processing;Translation;Aminoacyl-tRNA biosynthesis	3816.89	0.284804	0.0571199	6.16164e-07	1.85949e-06	ConvR HFD-LS vs. ConvR HFD
Cellular Processes;Transport and catabolism;Peroxisome	354.193	-0.334965	0.0687018	1.08463e-06	3.21582e-06	ConvR HFD-LS vs. ConvR HFD
Metabolism;Lipid metabolism;Sphingolipid metabolism	1185.16	-0.741841	0.156872	2.25674e-06	6.57567e-06	ConvR HFD-LS vs. ConvR HFD
Metabolism;Metabolism of cofactors and vitamins;Nicotinate and nicotinamide metabolism	963.743	0.246203	0.0522399	2.44188e-06	6.99455e-06	ConvR HFD-LS vs. ConvR HFD
Metabolism;Lipid metabolism;Arachidonic acid metabolism	84.7375	1.15316	0.246695	2.94747e-06	8.30205e-06	ConvR HFD-LS vs. ConvR HFD
Environmental Information Processing;Signal transduction;Phospholipase D signaling pathway	39.7303	1.18951	0.254759	3.02449e-06	8.37933e-06	ConvR HFD-LS vs. ConvR HFD
Metabolism;Carbohydrate metabolism;Glycolysis / Gluconeogenesis	2524.79	0.364518	0.0805379	6.01e-06	1.63821e-05	ConvR HFD-LS vs. ConvR HFD
Human Diseases;Cancer: overview;Chemical carcinogenesis	21.4432	-1.9863	0.441841	6.94058e-06	1.86184e-05	ConvR HFD-LS vs. ConvR HFD
Metabolism;Carbohydrate metabolism;Pyruvate metabolism	2111.46	0.180742	0.0426073	2.21498e-05	5.84893e-05	ConvR HFD-LS vs. ConvR HFD
Metabolism;Carbohydrate metabolism;Pentose phosphate pathway	1868.56	0.354787	0.0844332	2.64581e-05	6.8791e-05	ConvR HFD-LS vs. ConvR HFD
Human Diseases;Endocrine and metabolic disease;Type II diabetes mellitus	284.923	0.380126	0.090552	2.69435e-05	6.89918e-05	ConvR HFD-LS vs. ConvR HFD
Human Diseases;Infectious disease: bacterial;Bacterial invasion of epithelial cells	7.94748	-3.81803	0.915376	3.03264e-05	7.6495e-05	ConvR HFD-LS vs. ConvR HFD
Metabolism;Metabolism of cofactors and vitamins;Porphyrin and chlorophyll metabolism	914.004	-0.522471	0.12579	3.27406e-05	8.137e-05	ConvR HFD-LS vs. ConvR HFD
Genetic Information Processing;Replication and repair;Nucleotide excision repair	1836.75	0.255811	0.0617521	3.43461e-05	8.29213e-05	ConvR HFD-LS vs. ConvR HFD
Metabolism;Lipid metabolism;Biosynthesis of unsaturated fatty acids	754.623	-0.299835	0.0723276	3.39053e-05	8.29213e-05	ConvR HFD-LS vs. ConvR HFD
Human Diseases;Infectious disease: parasitic;Amoebiasis	11.2699	1.71664	0.415471	3.59959e-05	8.56804e-05	ConvR HFD-LS vs. ConvR HFD
Organismal Systems;Endocrine system;Insulin signaling pathway	198.884	-0.63205	0.15953	7.43388e-05	0.00017449	ConvR HFD-LS vs. ConvR HFD
Genetic Information Processing;Folding, sorting and degradation;Protein export	3253.78	0.247634	0.0650613	0.000141136	0.000326739	ConvR HFD-LS vs. ConvR HFD
Genetic Information Processing;Folding, sorting and degradation;Protein processing in endoplasmic reticulum	97.8502	0.447441	0.121392	0.000227866	0.000520397	ConvR HFD-LS vs. ConvR HFD
Metabolism;Carbohydrate metabolism;Amino sugar and nucleotide sugar metabolism	1906.81	0.268377	0.0734031	0.000255976	0.000576799	ConvR HFD-LS vs. ConvR HFD
Genetic Information Processing;Translation;RNA transport	102.691	0.798749	0.223092	0.000343118	0.000762986	ConvR HFD-LS vs. ConvR HFD
Metabolism;Carbohydrate metabolism;Propanoate metabolism	1042.87	0.195168	0.0550128	0.00038863	0.000852966	ConvR HFD-LS vs. ConvR HFD
Organismal Systems;Aging;Longevity regulating pathway	128.179	-0.738513	0.210276	0.000444567	0.000963229	ConvR HFD-LS vs. ConvR HFD
Cellular Processes;Cell growth and death;Apoptosis	14.6216	1.24657	0.357162	0.000482616	0.00103243	ConvR HFD-LS vs. ConvR HFD
Organismal Systems;Aging;Longevity regulating pathway - multiple species	310.078	-0.482161	0.142062	0.000688745	0.00145497	ConvR HFD-LS vs. ConvR HFD
Environmental Information Processing;Signal transduction;PI3K-Akt signaling pathway	42.3753	-0.667834	0.198905	0.000786356	0.00164067	ConvR HFD-LS vs. ConvR HFD
Cellular Processes;Cell growth and death;Ferroptosis	347.279	0.678432	0.210017	0.00123632	0.00254294	ConvR HFD-LS vs. ConvR HFD
Metabolism;Metabolism of cofactors and vitamins;Riboflavin metabolism	837.484	-0.294034	0.0911036	0.0012489	0.00254294	ConvR HFD-LS vs. ConvR HFD
Genetic Information Processing;Folding, sorting and degradation;Sulfur relay system	1502.92	0.219397	0.0684845	0.00135721	0.00273058	ConvR HFD-LS vs. ConvR HFD
Organismal Systems;Digestive system;Protein digestion and absorption	17.224	1.01376	0.332629	0.00230576	0.00458439	ConvR HFD-LS vs. ConvR HFD
Organismal Systems;Endocrine system;Adipocytokine signaling pathway	189.386	-0.490483	0.162862	0.00259831	0.00510598	ConvR HFD-LS vs. ConvR HFD
Human Diseases;Infectious disease: bacterial;Tuberculosis	225.05	0.257549	0.0856369	0.00263441	0.00511742	ConvR HFD-LS vs. ConvR HFD
Metabolism;Lipid metabolism;Linoleic acid metabolism	27.1368	1.05127	0.351157	0.00275591	0.0052926	ConvR HFD-LS vs. ConvR HFD
Metabolism;Amino acid metabolism;Cysteine and methionine metabolism	1724.14	-0.126113	0.0421948	0.00280042	0.00531765	ConvR HFD-LS vs. ConvR HFD
Organismal Systems;Excretory system;Proximal tubule bicarbonate reclamation	563.001	-0.707499	0.240745	0.003295	0.00618728	ConvR HFD-LS vs. ConvR HFD
Metabolism;Amino acid metabolism;Alanine, aspartate and glutamate metabolism	2675.58	0.149949	0.0516853	0.00371751	0.00690395	ConvR HFD-LS vs. ConvR HFD
Human Diseases;Cancer: specific types;Bladder cancer	3.29504	-2.39498	0.878726	0.00642017	0.0116668	ConvR HFD-LS vs. ConvR HFD
Human Diseases;Infectious disease: parasitic;African trypanosomiasis	3.29504	-2.39498	0.878726	0.00642017	0.0116668	ConvR HFD-LS vs. ConvR HFD
Metabolism;Amino acid metabolism;Glycine, serine and threonine metabolism	1803.07	-0.120934	0.0448115	0.00696059	0.0125143	ConvR HFD-LS vs. ConvR HFD
Metabolism;Carbohydrate metabolism;Fructose and mannose metabolism	1410.22	0.272112	0.105771	0.0100922	0.0179535	ConvR HFD-LS vs. ConvR HFD
Genetic Information Processing;Translation;Ribosome biogenesis in eukaryotes	120.515	0.273486	0.110588	0.0133976	0.0235854	ConvR HFD-LS vs. ConvR HFD
Human Diseases;Cancer: overview;Viral carcinogenesis	61.254	0.372842	0.153778	0.0153273	0.0267042	ConvR HFD-LS vs. ConvR HFD
Metabolism;Carbohydrate metabolism;Galactose metabolism	2285.36	0.228029	0.0981818	0.0202052	0.0348437	ConvR HFD-LS vs. ConvR HFD
Organismal Systems;Digestive system;Mineral absorption	41.4813	0.702482	0.303683	0.020711	0.0353552	ConvR HFD-LS vs. ConvR HFD
Organismal Systems;Endocrine system;Renin-angiotensin system	11.1664	-1.12217	0.511486	0.0282392	0.0477242	ConvR HFD-LS vs. ConvR HFD
Human Diseases;Neurodegenerative disease;Alzheimer disease	72.8135	0.301592	0.13778	0.0286009	0.047857	ConvR HFD-LS vs. ConvR HFD
Metabolism;Carbohydrate metabolism;Butanoate metabolism	1124.77	0.174168	0.0800105	0.0294949	0.0483945	ConvR HFD-LS vs. ConvR HFD
Metabolism;Energy metabolism;Oxidative phosphorylation	906.894	-0.193622	0.0888811	0.029373	0.0483945	ConvR HFD-LS vs. ConvR HFD
*P values were calculated using DESeq2 honest significant difference test (HSD). P values < 0.05 were considered statistically significant

## Sheet: Supplementary data S3
Supplementary Data 3. Differentially expressed (DE) genes altered by HFD-fed
Gene id	Gene name	ConvR Chow	ConvR HFD	ConvR HFD-LS
ENSMUSG00000015357	Clpx	-0.436946	1.38329	-0.946348
ENSMUSG00000055116	Arntl	-0.605979	1.4096	-0.803624
ENSMUSG00000025229	Pitx3	-0.684084	1.41397	-0.729883
ENSMUSG00000052133	Sema5b	-0.836959	1.40571	-0.568752
ENSMUSG00000032482	Cspg5	-0.614914	1.41037	-0.795453
ENSMUSG00000029009	Mthfr	-0.485519	1.39307	-0.907547
ENSMUSG00000056749	Nfil3	-0.482379	1.39249	-0.910106
ENSMUSG00000031271	Serpina7	-0.589873	1.40806	-0.818184
ENSMUSG00000022508	Bcl6	-0.842612	1.40492	-0.562312
ENSMUSG00000026853	Crat	-0.558168	1.4044	-0.846232
ENSMUSG00000042363	Lgalsl	-0.877861	1.39915	-0.521288
ENSMUSG00000030494	Rhpn2	-0.84615	1.40441	-0.558263
ENSMUSG00000060227	Casc4	-0.80864	1.4091	-0.600456
ENSMUSG00000033581	Igf2bp2	-0.553314	1.40377	-0.850456
ENSMUSG00000072949	Acot1	-0.742465	1.41361	-0.671149
ENSMUSG00000037440	Vnn1	-0.517678	1.39858	-0.880901
ENSMUSG00000056666	Retsat	-0.710957	1.41421	-0.703249
ENSMUSG00000023232	Serinc2	-0.669249	1.41355	-0.744301
ENSMUSG00000044646	Zbtb7c	-0.728817	1.41399	-0.685172
ENSMUSG00000041782	Lad1	-0.76795	1.41242	-0.644466
ENSMUSG00000092035	Peg10	-0.748274	1.4134	-0.665125
ENSMUSG00000046876	Atxn1	-0.478962	1.39185	-0.912884
ENSMUSG00000027070	Lrp2	-0.62397	1.41107	-0.787104
ENSMUSG00000060519	Tor3a	-0.867332	1.40103	-0.533702
ENSMUSG00000067199	Frat1	-0.889619	1.39688	-0.507259
ENSMUSG00000072944	Nup62cl	-0.55325	1.40376	-0.850511
ENSMUSG00000061815	Rufy4	-0.79286	1.41059	-0.617735
ENSMUSG00000040998	Npnt	-0.62723	1.41131	-0.784081
ENSMUSG00000087612	A230005M16Rik	-0.712703	1.4142	-0.701496
ENSMUSG00000018411	Mapt	-0.717281	1.41416	-0.696883
ENSMUSG00000027313	Chac1	-0.633376	1.41173	-0.778358
ENSMUSG00000010307	Tmem86a	-1.41247	0.767106	0.645359
ENSMUSG00000032349	Elovl5	-1.32996	1.0814	0.248558
ENSMUSG00000059060	Rad51b	-1.41405	0.688434	0.725617
ENSMUSG00000023067	Cdkn1a	-1.40315	0.854503	0.548643
ENSMUSG00000023057	Fabp2	-1.39024	0.919671	0.470569
ENSMUSG00000024843	Chka	-1.36312	1.00781	0.355309
ENSMUSG00000037379	Spon2	-1.28578	1.15287	0.132914
ENSMUSG00000111253	Gm34654	-1.41203	0.77411	0.637916
ENSMUSG00000017723	Wfdc2	-1.30397	1.12606	0.177902
ENSMUSG00000111250	Gm47818	-1.32822	1.08468	0.24354
ENSMUSG00000028671	Gale	-1.32572	1.08931	0.236408
ENSMUSG00000020926	Adam11	-1.41041	0.79495	0.615462
ENSMUSG00000032080	Apoa4	-1.40576	0.836574	0.569189
ENSMUSG00000042041	2010003K11Rik	-1.38342	0.945887	0.437536
ENSMUSG00000020805	Slc13a5	-1.30128	1.13023	0.171055
ENSMUSG00000056131	Pgm3	-1.38769	0.92994	0.457748
ENSMUSG00000027068	Dhrs9	-1.31428	1.10936	0.204927
ENSMUSG00000054764	Mtnr1a	-1.40016	0.87234	0.527815
ENSMUSG00000020538	Srebf1	-1.41213	0.772544	0.639584
ENSMUSG00000049086	Bmyc	-1.35031	1.03915	0.31116
ENSMUSG00000031024	Denn2b	-1.4138	0.67726	0.73654
ENSMUSG00000006538	Ihh	-1.36287	1.00844	0.354433
ENSMUSG00000054855	Rnd1	-1.35584	1.02616	0.329678
ENSMUSG00000037621	Atoh8	-1.38954	0.92257	0.466965
ENSMUSG00000078612	Fyb2	-1.39222	0.911257	0.480966
ENSMUSG00000026622	Nek2	-1.41385	0.679254	0.734599
ENSMUSG00000002083	Bbc3	-1.39322	0.906854	0.486367
ENSMUSG00000029032	Arhgef16	-1.32712	1.08673	0.240389
ENSMUSG00000092499	1700092C10Rik	-1.414	0.72848	0.685516
ENSMUSG00000026637	Traf5	-1.33663	1.0684	0.268221
ENSMUSG00000004552	Ctse	-1.31188	1.11336	0.198519
ENSMUSG00000060317	Acnat2	-1.15715	1.28267	-0.125515
ENSMUSG00000042195	Slc35f2	-1.14671	1.29015	-0.14344
ENSMUSG00000030762	Aqp8	-1.26551	1.17944	0.0860781
ENSMUSG00000010651	Acaa1b	-1.1331	1.29939	-0.16629
ENSMUSG00000034917	Tjp3	-0.976425	1.37418	-0.397759
ENSMUSG00000058672	Tubb2a	-1.12945	1.30178	-0.172334
ENSMUSG00000018427	Ypel2	-1.09921	1.32019	-0.220985
ENSMUSG00000030302	Atp2b2	-0.989738	1.36969	-0.379953
ENSMUSG00000005233	Spc25	-1.16225	1.27889	-0.116638
ENSMUSG00000025372	Baiap2	-1.19596	1.25163	-0.0556669
ENSMUSG00000037071	Scd1	-1.03488	1.35216	-0.317282
ENSMUSG00000035413	Tmem98	-1.1445	1.29169	-0.147184
ENSMUSG00000002265	Peg3	-1.02272	1.35725	-0.334533
ENSMUSG00000070605	Zfp992	-1.25052	1.19722	0.0532997
ENSMUSG00000028664	Ephb2	-1.06131	1.34011	-0.278803
ENSMUSG00000026077	Npas2	-1.04389	1.34822	-0.304329
ENSMUSG00000034220	Gpc1	-1.02592	1.35594	-0.330019
ENSMUSG00000028655	Mfsd2a	-1.1583	1.28183	-0.123524
ENSMUSG00000101628	Gm28177	-0.998776	1.36647	-0.367696
ENSMUSG00000114710	Gm40923	-1.0866	1.32718	-0.240579
ENSMUSG00000006218	Fam131c	-1.01398	1.36074	-0.346751
ENSMUSG00000040841	Six5	-0.993607	1.36833	-0.374724
ENSMUSG00000018868	Pnpla5	-0.95089	1.38201	-0.431118
ENSMUSG00000021418	Rpp40	-1.03836	1.35066	-0.312295
ENSMUSG00000063193	Cd300lb	-1.1172	1.30953	-0.192339
ENSMUSG00000029869	Ephb6	-0.969088	1.37654	-0.407449
ENSMUSG00000003721	Insig2	-0.316639	1.35197	-1.03533
ENSMUSG00000038754	Elovl3	-0.161243	1.29738	-1.13614
ENSMUSG00000026435	Slc45a3	-0.232927	1.32448	-1.09156
ENSMUSG00000044367	Slc16a13	-0.278983	1.34017	-1.06119
ENSMUSG00000023044	Csad	0.00947898	1.21998	-1.22946
ENSMUSG00000050860	Phospho1	0.180672	1.12437	-1.30504
ENSMUSG00000008153	Clstn3	-0.287914	1.34305	-1.05514
ENSMUSG00000091721	Gimd1	-0.331037	1.35624	-1.0252
ENSMUSG00000022179	4931414P19Rik	-0.0953608	1.26964	-1.17428
ENSMUSG00000086447	Gm13522	0.238727	1.08781	-1.32653
ENSMUSG00000029314	Gpat3	-1.29847	0.163958	1.13451
ENSMUSG00000040505	Abcg5	-1.38617	0.450398	0.935773
ENSMUSG00000055254	Ntrk2	-1.40365	0.552418	0.851233
ENSMUSG00000015568	Lpl	-1.15576	-0.127929	1.28369
ENSMUSG00000087470	A630031M04Rik	-1.3378	0.27177	1.06603
ENSMUSG00000002992	Apoc2	-1.40979	0.608157	0.801638
ENSMUSG00000034634	Ly6d	-1.17354	-0.0966795	1.27022
ENSMUSG00000034457	Eda2r	-1.385	0.444848	0.940152
ENSMUSG00000028464	Tpm2	-1.39739	0.510337	0.887052
ENSMUSG00000079507	H2-Q1	-1.31597	0.209475	1.1065
ENSMUSG00000107198	Gm19619	-1.32165	0.225011	1.09664
ENSMUSG00000049721	Gal3st1	-1.32027	0.221199	1.09907
ENSMUSG00000021208	Ifi27l2b	-1.22013	-0.00918133	1.22931
ENSMUSG00000025936	Gm4956	1.35252	-1.03405	-0.318467
ENSMUSG00000115919	Gm31583	1.26054	-1.1855	-0.0750315
ENSMUSG00000032310	Cyp1a2	1.19873	-1.2492	0.0504776
ENSMUSG00000010064	Slc38a3	1.31257	-1.11221	-0.200363
ENSMUSG00000030256	Bhlhe41	1.177	-1.26747	0.0904649
ENSMUSG00000024899	Papss2	1.28725	-1.15082	-0.136428
ENSMUSG00000090175	Ugt1a9	1.24301	-1.20563	-0.0373789
ENSMUSG00000050423	Ppp1r3g	1.27247	-1.17067	-0.101804
ENSMUSG00000074639	Rdh16f2	1.29853	-1.1344	-0.164131
ENSMUSG00000050069	Grem2	1.34712	-1.04632	-0.300796
ENSMUSG00000115852	AC169509.1	1.27871	-1.1625	-0.116215
ENSMUSG00000025981	Coq10b	1.26889	-1.17522	-0.0936778
ENSMUSG00000038172	Ttc39b	1.35542	-1.02719	-0.328227
ENSMUSG00000036027	1810046K07Rik	1.31442	-1.10913	-0.20529
ENSMUSG00000074768	Bhmt	1.34399	-1.05313	-0.290864
ENSMUSG00000055866	Per2	1.19551	-1.25203	0.0565172
ENSMUSG00000049685	Cyp2g1	1.36706	-0.997149	-0.369913
ENSMUSG00000097451	Rian	1.34324	-1.05474	-0.288496
ENSMUSG00000069601	Ank3	1.29723	-1.13636	-0.160862
ENSMUSG00000024430	Cabyr	1.25379	-1.19348	-0.0603097
ENSMUSG00000045776	Lrtm1	1.29007	-1.14683	-0.143238
ENSMUSG00000031016	Wee1	1.31337	-1.11089	-0.202482
ENSMUSG00000093662	Gm20649	1.32204	-1.09594	-0.226109
ENSMUSG00000059824	Dbp	0.514856	-1.39813	0.88327
ENSMUSG00000005547	Cyp2a5	0.584054	-1.40745	0.823393
ENSMUSG00000026839	Upp2	0.647546	-1.41259	0.76504
ENSMUSG00000019122	Ccl9	0.250458	-1.33061	1.08016
ENSMUSG00000028957	Per3	0.302485	-1.34764	1.04516
ENSMUSG00000031167	Rbm3	0.538945	-1.40179	0.86285
ENSMUSG00000038550	Ciart	0.633891	-1.41177	0.777877
ENSMUSG00000078964	Ces1b	0.469062	-1.38995	0.920885
ENSMUSG00000028238	Atp6v0d2	0.0892024	-1.26691	1.1777
ENSMUSG00000110353	Gm33543	0.106934	-1.27471	1.16777
ENSMUSG00000027075	Slc43a1	0.643571	-1.41236	0.768793
ENSMUSG00000046402	Rbp1	0.105866	-1.27424	1.16838
ENSMUSG00000020131	Pcsk4	0.281556	-1.341	1.05945
ENSMUSG00000022091	Sorbs3	0.215188	-1.31808	1.10289
ENSMUSG00000046167	Gldn	0.409891	-1.37712	0.967229
ENSMUSG00000026185	Igfbp5	0.0870215	-1.26593	1.17891
ENSMUSG00000035561	Aldh1b1	0.243562	-1.32823	1.08466
ENSMUSG00000057933	Gsta2	-0.17213	-1.12957	1.3017
ENSMUSG00000055862	Izumo4	0.0442705	-1.24628	1.20201
ENSMUSG00000068101	Cenpm	0.00422647	-1.22685	1.22263
ENSMUSG00000104548	Gm43857	0.529513	-1.40041	0.870899
ENSMUSG00000090165	Ugt1a10	-0.363032	-1.00219	1.36522
ENSMUSG00000042249	Grk3	0.330095	-1.35596	1.02587
ENSMUSG00000022946	Dop1b	0.543432	-1.40243	0.858997
ENSMUSG00000058258	Idi1	1.3288	-0.245208	-1.08359
ENSMUSG00000038576	Susd4	1.28241	-0.124907	-1.1575
ENSMUSG00000022351	Sqle	1.36118	-0.348339	-1.01284
ENSMUSG00000041293	Adgrf1	1.3806	-0.424881	-0.955724
ENSMUSG00000031349	Nsdhl	1.35064	-0.312232	-1.03841
ENSMUSG00000072849	Serpina1e	1.27471	-0.106937	-1.16777
ENSMUSG00000055730	Ces2a	1.38988	-0.468704	-0.921173
ENSMUSG00000030004	Nat8	1.37482	-0.400349	-0.97447
ENSMUSG00000001467	Cyp51	1.24805	-0.0480302	-1.20002
ENSMUSG00000041939	Mvk	1.36159	-0.349813	-1.01178
ENSMUSG00000030103	Bhlhe40	1.25812	-0.0697359	-1.18839
ENSMUSG00000032786	Alas1	1.35197	-0.316622	-1.03534
ENSMUSG00000052302	Tbc1d30	1.39078	-0.473349	-0.91743
ENSMUSG00000054263	Lifr	1.14728	0.142467	-1.28975
ENSMUSG00000068747	Sort1	1.28205	-0.124055	-1.158
ENSMUSG00000039220	Ppp1r10	1.29448	-0.154042	-1.14044
ENSMUSG00000118631	AL590864.1	1.059	0.282227	-1.34122
ENSMUSG00000059743	Fdps	1.28254	-0.125208	-1.15733
ENSMUSG00000053219	Raet1e	1.3899	-0.468825	-0.921075
ENSMUSG00000023031	Cela1	1.37842	-0.415393	-0.963024
ENSMUSG00000026669	Mcm10	1.28898	-0.14061	-1.14837
ENSMUSG00000099519	Gm29253	1.27749	-0.11338	-1.16411
ENSMUSG00000024378	Stard4	1.29323	-0.150975	-1.14226
ENSMUSG00000029482	Aacs	1.27449	-0.106436	-1.16805
ENSMUSG00000002769	Gnmt	1.19725	0.0532517	-1.2505
ENSMUSG00000061825	Ces2c	1.14981	0.138161	-1.28797
ENSMUSG00000086136	Gm12718	1.38461	-0.443029	-0.941582
ENSMUSG00000041540	Sox5	1.36538	-0.363613	-1.00176
ENSMUSG00000068877	Selenbp2	1.35396	-0.323283	-1.03067
ENSMUSG00000092008	Cyp2c69	1.34206	-0.284815	-1.05724
ENSMUSG00000022129	Dct	1.36761	-0.371995	-0.995618
ENSMUSG00000073842	Mup7	1.18317	0.0792954	-1.26247
ENSMUSG00000030237	Slco1a4	1.12699	-1.30337	0.176383
ENSMUSG00000026950	Neb	0.694055	-1.41413	0.720078
ENSMUSG00000031565	Fgfr1	1.15339	-1.2854	0.132015
ENSMUSG00000025190	Got1	0.758584	-1.41293	0.654349
ENSMUSG00000030244	Gys2	1.01786	-1.35921	0.341345
ENSMUSG00000027346	Gpcpd1	0.900546	-1.3946	0.494059
ENSMUSG00000067225	Cyp2c54	0.95641	-1.3804	0.423992
ENSMUSG00000030364	Clec2h	1.03907	-1.35035	0.31128
ENSMUSG00000044042	Fmn1	0.998562	-1.36655	0.367988
ENSMUSG00000103711	Tstd1	0.874348	-1.39979	0.525446
ENSMUSG00000022871	Fetub	0.686026	-1.41401	0.72798
ENSMUSG00000032311	Nrg4	0.851855	-1.40356	0.551701
ENSMUSG00000022389	Tef	1.1009	-1.31922	0.218324
ENSMUSG00000029269	Sult1b1	1.06927	-1.33619	0.266923
ENSMUSG00000107516	Gm30784	0.983709	-1.37176	0.388053
ENSMUSG00000090555	Gm8893	1.10805	-1.31506	0.207012
ENSMUSG00000032578	Cish	1.02277	-1.35723	0.33446
ENSMUSG00000025002	Cyp2c55	1.02336	-1.35699	0.333632
ENSMUSG00000044361	BC024139	0.905572	-1.39351	0.487934
ENSMUSG00000047228	A2ml1	0.703995	-1.41421	0.710214
ENSMUSG00000097321	1700028E10Rik	1.14637	-1.29039	0.144022
ENSMUSG00000042429	Adora1	0.930347	-1.38758	0.457237
ENSMUSG00000034610	Tut4	1.08262	-1.32932	0.2467
ENSMUSG00000030800	Prss8	0.926327	-1.3886	0.462276
ENSMUSG00000097148	Gm3839	0.946844	-1.38316	0.436311
ENSMUSG00000031604	Msmo1	1.38267	-0.948564	-0.434106
ENSMUSG00000031645	F11	1.3971	-0.508582	-0.888517
ENSMUSG00000104445	Rhbg	1.41002	-0.799249	-0.610772
ENSMUSG00000061292	Cyp3a59	1.3937	-0.904678	-0.489026
ENSMUSG00000075511	1700001L05Rik	1.40364	-0.851296	-0.552346
ENSMUSG00000030934	Oat	1.39901	-0.878618	-0.520391
ENSMUSG00000084839	Gm14097	1.4044	-0.846211	-0.558192
ENSMUSG00000035864	Syt1	1.41293	-0.654336	-0.758596
ENSMUSG00000094410	Gm38394	1.41421	-0.707107	-0.707107
ENSMUSG00000022425	Enpp2	1.41278	-0.651292	-0.76149
ENSMUSG00000037465	Klf10	1.41248	-0.645653	-0.766829
ENSMUSG00000000739	Sult5a1	1.40545	-0.83885	-0.566601
ENSMUSG00000017390	Aldoc	1.40367	-0.552574	-0.851098
ENSMUSG00000028445	Enho	1.40841	-0.815073	-0.593335
ENSMUSG00000031618	Nr3c2	1.41418	-0.698378	-0.715799
ENSMUSG00000032078	Zpr1	1.4108	-0.790502	-0.620293
ENSMUSG00000057074	Ces1g	1.40693	-0.827618	-0.57931
ENSMUSG00000022679	Mpv17l	1.40269	-0.545321	-0.85737
ENSMUSG00000078452	Raet1d	1.4073	-0.824637	-0.582659
ENSMUSG00000034783	Cd207	1.40381	-0.850174	-0.553639
ENSMUSG00000001095	Slc13a2	1.40655	-0.575955	-0.830596
ENSMUSG00000006641	Slc5a6	1.40988	-0.609125	-0.800754
ENSMUSG00000031327	Chic1	1.41421	-0.707107	-0.707107
ENSMUSG00000083332	Gm7599	1.41361	-0.671016	-0.742594
ENSMUSG00000034687	Fras1	1.40065	-0.53111	-0.869541
ENSMUSG00000032224	Fam81a	1.39495	-0.898931	-0.49602
ENSMUSG00000109904	Gm45819	1.41356	-0.744046	-0.669512
ENSMUSG00000097530	Kansl2-ps	1.39608	-0.893552	-0.502525
ENSMUSG00000037406	Htra4	1.39867	-0.880405	-0.518268
Increased genes are shown in red while decreased genes are shown in green
DE genes were determined by DESeq2. Numerical mapping mode based on Z-score

## Sheet: Supplementary data S4
Supplementary Data 4. 244 DE genes altered by HFD-fed enriched for unique biological pathways
Pathway id	Description	Database	Pvalue	Padjust	First Category	Second Category
map00830	Retinol metabolism	KEGG PATHWAY	9.50444e-09	2.03395e-06	Metabolism	Metabolism of cofactors and vitamins
map04710	Circadian rhythm	KEGG PATHWAY	1.6709e-07	1.78786e-05	Organismal Systems	Environmental adaptation
map01040	Biosynthesis of unsaturated fatty acids	KEGG PATHWAY	1.34572e-06	9.59945e-05	Metabolism	Lipid metabolism
map00983	Drug metabolism - other enzymes	KEGG PATHWAY	6.00594e-06	0.000257054	Metabolism	Xenobiotics biodegradation and metabolism
map05204	Chemical carcinogenesis	KEGG PATHWAY	5.51206e-06	0.000294895	Human Diseases	Cancer: overview
map04979	Cholesterol metabolism	KEGG PATHWAY	1.5808e-05	0.000563817	Organismal Systems	Digestive system
map00100	Steroid biosynthesis	KEGG PATHWAY	2.63822e-05	0.000705724	Metabolism	Lipid metabolism
map00140	Steroid hormone biosynthesis	KEGG PATHWAY	2.46993e-05	0.000755093	Metabolism	Lipid metabolism
map00591	Linoleic acid metabolism	KEGG PATHWAY	0.000196537	0.00467322	Metabolism	Lipid metabolism
map04146	Peroxisome	KEGG PATHWAY	0.00123582	0.0264465	Cellular Processes	Transport and catabolism
map00982	Drug metabolism - cytochrome P450	KEGG PATHWAY	0.00148562	0.0289022	Metabolism	Xenobiotics biodegradation and metabolism
map00980	Metabolism of xenobiotics by cytochrome P450	KEGG PATHWAY	0.00304333	0.0542728	Metabolism	Xenobiotics biodegradation and metabolism
map00900	Terpenoid backbone biosynthesis	KEGG PATHWAY	0.00367373	0.0561556	Metabolism	Metabolism of terpenoids and polyketides
map00062	Fatty acid elongation	KEGG PATHWAY	0.00345105	0.0568096	Metabolism	Lipid metabolism
map00920	Sulfur metabolism	KEGG PATHWAY	0.00445874	0.0636114	Metabolism	Energy metabolism
map00430	Taurine and hypotaurine metabolism	KEGG PATHWAY	0.00445874	0.0636114	Metabolism	Metabolism of other amino acids
map04976	Bile secretion	KEGG PATHWAY	0.00522058	0.0657179	Organismal Systems	Digestive system
map00053	Ascorbate and aldarate metabolism	KEGG PATHWAY	0.00607505	0.0722256	Metabolism	Carbohydrate metabolism
map04975	Fat digestion and absorption	KEGG PATHWAY	0.00607505	0.0722256	Organismal Systems	Digestive system
map00860	Porphyrin and chlorophyll metabolism	KEGG PATHWAY	0.0108908	0.116532	Metabolism	Metabolism of cofactors and vitamins
map00564	Glycerophospholipid metabolism	KEGG PATHWAY	0.0122851	0.119501	Metabolism	Lipid metabolism
map00480	Glutathione metabolism	KEGG PATHWAY	0.0135802	0.12109	Metabolism	Metabolism of other amino acids
map00261	Monobactam biosynthesis	KEGG PATHWAY	0.0134037	0.124713	Metabolism	Biosynthesis of other secondary metabolites
map00280	Valine, leucine and isoleucine degradation	KEGG PATHWAY	0.0122403	0.124734	Metabolism	Amino acid metabolism
map03320	PPAR signaling pathway	KEGG PATHWAY	0.016049	0.13738	Organismal Systems	Endocrine system
map01524	Platinum drug resistance	KEGG PATHWAY	0.0187828	0.154597	Human Diseases	Drug resistance: antineoplastic
map04977	Vitamin digestion and absorption	KEGG PATHWAY	0.0219145	0.173692	Organismal Systems	Digestive system
map04340	Hedgehog signaling pathway	KEGG PATHWAY	0.0229428	0.175348	Environmental Information Processing	Signal transduction
map00260	Glycine, serine and threonine metabolism	KEGG PATHWAY	0.0263857	0.194708	Metabolism	Amino acid metabolism
map00561	Glycerolipid metabolism	KEGG PATHWAY	0.0308616	0.220146	Metabolism	Lipid metabolism
map00232	Caffeine metabolism	KEGG PATHWAY	0.0396772	0.273901	Metabolism	Biosynthesis of other secondary metabolites
map04610	Complement and coagulation cascades	KEGG PATHWAY	0.0465077	0.31102	Organismal Systems	Immune system
map00330	Arginine and proline metabolism	KEGG PATHWAY	0.0544983	0.353413	Metabolism	Amino acid metabolism
map00380	Tryptophan metabolism	KEGG PATHWAY	0.0672781	0.399931	Metabolism	Amino acid metabolism
map00565	Ether lipid metabolism	KEGG PATHWAY	0.0672781	0.399931	Metabolism	Lipid metabolism
map00350	Tyrosine metabolism	KEGG PATHWAY	0.065423	0.400015	Metabolism	Amino acid metabolism
map04630	Jak-STAT signaling pathway	KEGG PATHWAY	0.0719741	0.405328	Environmental Information Processing	Signal transduction
map04713	Circadian entrainment	KEGG PATHWAY	0.0746744	0.409752	Organismal Systems	Environmental adaptation
map02010	ABC transporters	KEGG PATHWAY	0.0768075	0.41092	Environmental Information Processing	Membrane transport
map00590	Arachidonic acid metabolism	KEGG PATHWAY	0.0653428	0.411275	Metabolism	Lipid metabolism
map00071	Fatty acid degradation	KEGG PATHWAY	0.0847176	0.442184	Metabolism	Lipid metabolism
map00520	Amino sugar and nucleotide sugar metabolism	KEGG PATHWAY	0.092862	0.451647	Metabolism	Carbohydrate metabolism
map04360	Axon guidance	KEGG PATHWAY	0.0918505	0.457116	Organismal Systems	Development and regeneration
map00400	Phenylalanine, tyrosine and tryptophan biosynthesis	KEGG PATHWAY	0.0901543	0.459358	Metabolism	Amino acid metabolism

## Sheet: Supplementary data S5
Supplementary Data 5. Differentially expressed (DE) genes reversed by LS treatment in ConvR HFD mice
Gene id	Gene name	ConvR Chow	ConvR HFD	ConvR HFD-LS
ENSMUSG00000015357	Clpx	-0.436946	1.38329	-0.946348
ENSMUSG00000055116	Arntl	-0.605979	1.4096	-0.803624
ENSMUSG00000025229	Pitx3	-0.684084	1.41397	-0.729883
ENSMUSG00000052133	Sema5b	-0.836959	1.40571	-0.568752
ENSMUSG00000032482	Cspg5	-0.614914	1.41037	-0.795453
ENSMUSG00000029009	Mthfr	-0.485519	1.39307	-0.907547
ENSMUSG00000056749	Nfil3	-0.482379	1.39249	-0.910106
ENSMUSG00000031271	Serpina7	-0.589873	1.40806	-0.818184
ENSMUSG00000022508	Bcl6	-0.842612	1.40492	-0.562312
ENSMUSG00000026853	Crat	-0.558168	1.4044	-0.846232
ENSMUSG00000042363	Lgalsl	-0.877861	1.39915	-0.521288
ENSMUSG00000030494	Rhpn2	-0.84615	1.40441	-0.558263
ENSMUSG00000060227	Casc4	-0.80864	1.4091	-0.600456
ENSMUSG00000033581	Igf2bp2	-0.553314	1.40377	-0.850456
ENSMUSG00000072949	Acot1	-0.742465	1.41361	-0.671149
ENSMUSG00000037440	Vnn1	-0.517678	1.39858	-0.880901
ENSMUSG00000056666	Retsat	-0.710957	1.41421	-0.703249
ENSMUSG00000023232	Serinc2	-0.669249	1.41355	-0.744301
ENSMUSG00000044646	Zbtb7c	-0.728817	1.41399	-0.685172
ENSMUSG00000041782	Lad1	-0.76795	1.41242	-0.644466
ENSMUSG00000092035	Peg10	-0.748274	1.4134	-0.665125
ENSMUSG00000046876	Atxn1	-0.478962	1.39185	-0.912884
ENSMUSG00000027070	Lrp2	-0.62397	1.41107	-0.787104
ENSMUSG00000060519	Tor3a	-0.867332	1.40103	-0.533702
ENSMUSG00000067199	Frat1	-0.889619	1.39688	-0.507259
ENSMUSG00000072944	Nup62cl	-0.55325	1.40376	-0.850511
ENSMUSG00000061815	Rufy4	-0.79286	1.41059	-0.617735
ENSMUSG00000040998	Npnt	-0.62723	1.41131	-0.784081
ENSMUSG00000087612	A230005M16Rik	-0.712703	1.4142	-0.701496
ENSMUSG00000018411	Mapt	-0.717281	1.41416	-0.696883
ENSMUSG00000027313	Chac1	-0.633376	1.41173	-0.778358
ENSMUSG00000025936	Gm4956	1.35252	-1.03405	-0.318467
ENSMUSG00000115919	Gm31583	1.26054	-1.1855	-0.0750315
ENSMUSG00000032310	Cyp1a2	1.19873	-1.2492	0.0504776
ENSMUSG00000010064	Slc38a3	1.31257	-1.11221	-0.200363
ENSMUSG00000030256	Bhlhe41	1.177	-1.26747	0.0904649
ENSMUSG00000024899	Papss2	1.28725	-1.15082	-0.136428
ENSMUSG00000090175	Ugt1a9	1.24301	-1.20563	-0.0373789
ENSMUSG00000050423	Ppp1r3g	1.27247	-1.17067	-0.101804
ENSMUSG00000074639	Rdh16f2	1.29853	-1.1344	-0.164131
ENSMUSG00000050069	Grem2	1.34712	-1.04632	-0.300796
ENSMUSG00000115852	AC169509.1	1.27871	-1.1625	-0.116215
ENSMUSG00000025981	Coq10b	1.26889	-1.17522	-0.0936778
ENSMUSG00000038172	Ttc39b	1.35542	-1.02719	-0.328227
ENSMUSG00000036027	1810046K07Rik	1.31442	-1.10913	-0.20529
ENSMUSG00000074768	Bhmt	1.34399	-1.05313	-0.290864
ENSMUSG00000055866	Per2	1.19551	-1.25203	0.0565172
ENSMUSG00000049685	Cyp2g1	1.36706	-0.997149	-0.369913
ENSMUSG00000097451	Rian	1.34324	-1.05474	-0.288496
ENSMUSG00000069601	Ank3	1.29723	-1.13636	-0.160862
ENSMUSG00000024430	Cabyr	1.25379	-1.19348	-0.0603097
ENSMUSG00000045776	Lrtm1	1.29007	-1.14683	-0.143238
ENSMUSG00000031016	Wee1	1.31337	-1.11089	-0.202482
ENSMUSG00000093662	Gm20649	1.32204	-1.09594	-0.226109
ENSMUSG00000010307	Tmem86a	-1.41247	0.767106	0.645359
ENSMUSG00000032349	Elovl5	-1.32996	1.0814	0.248558
ENSMUSG00000023067	Cdkn1a	-1.40315	0.854503	0.548643
ENSMUSG00000023057	Fabp2	-1.39024	0.919671	0.470569
ENSMUSG00000024843	Chka	-1.36312	1.00781	0.355309
ENSMUSG00000037379	Spon2	-1.28578	1.15287	0.132914
ENSMUSG00000111253	Gm34654	-1.41203	0.77411	0.637916
ENSMUSG00000017723	Wfdc2	-1.30397	1.12606	0.177902
ENSMUSG00000111250	Gm47818	-1.32822	1.08468	0.24354
ENSMUSG00000028671	Gale	-1.32572	1.08931	0.236408
ENSMUSG00000020926	Adam11	-1.41041	0.79495	0.615462
ENSMUSG00000032080	Apoa4	-1.40576	0.836574	0.569189
ENSMUSG00000042041	2010003K11Rik	-1.38342	0.945887	0.437536
ENSMUSG00000020805	Slc13a5	-1.30128	1.13023	0.171055
ENSMUSG00000056131	Pgm3	-1.38769	0.92994	0.457748
ENSMUSG00000027068	Dhrs9	-1.31428	1.10936	0.204927
ENSMUSG00000054764	Mtnr1a	-1.40016	0.87234	0.527815
ENSMUSG00000020538	Srebf1	-1.41213	0.772544	0.639584
ENSMUSG00000049086	Bmyc	-1.35031	1.03915	0.31116
ENSMUSG00000006538	Ihh	-1.36287	1.00844	0.354433
ENSMUSG00000054855	Rnd1	-1.35584	1.02616	0.329678
ENSMUSG00000037621	Atoh8	-1.38954	0.92257	0.466965
ENSMUSG00000078612	Fyb2	-1.39222	0.911257	0.480966
ENSMUSG00000002083	Bbc3	-1.39322	0.906854	0.486367
ENSMUSG00000029032	Arhgef16	-1.32712	1.08673	0.240389
ENSMUSG00000092499	1700092C10Rik	-1.414	0.72848	0.685516
ENSMUSG00000026637	Traf5	-1.33663	1.0684	0.268221
ENSMUSG00000004552	Ctse	-1.31188	1.11336	0.198519
ENSMUSG00000059824	Dbp	0.514856	-1.39813	0.88327
ENSMUSG00000005547	Cyp2a5	0.584054	-1.40745	0.823393
ENSMUSG00000026839	Upp2	0.647546	-1.41259	0.76504
ENSMUSG00000019122	Ccl9	0.250458	-1.33061	1.08016
ENSMUSG00000028957	Per3	0.302485	-1.34764	1.04516
ENSMUSG00000031167	Rbm3	0.538945	-1.40179	0.86285
ENSMUSG00000038550	Ciart	0.633891	-1.41177	0.777877
ENSMUSG00000078964	Ces1b	0.469062	-1.38995	0.920885
ENSMUSG00000028238	Atp6v0d2	0.0892024	-1.26691	1.1777
ENSMUSG00000110353	Gm33543	0.106934	-1.27471	1.16777
ENSMUSG00000027075	Slc43a1	0.643571	-1.41236	0.768793
ENSMUSG00000046402	Rbp1	0.105866	-1.27424	1.16838
ENSMUSG00000020131	Pcsk4	0.281556	-1.341	1.05945
ENSMUSG00000022091	Sorbs3	0.215188	-1.31808	1.10289
ENSMUSG00000046167	Gldn	0.409891	-1.37712	0.967229
ENSMUSG00000026185	Igfbp5	0.0870215	-1.26593	1.17891
ENSMUSG00000035561	Aldh1b1	0.243562	-1.32823	1.08466
ENSMUSG00000057933	Gsta2	-0.17213	-1.12957	1.3017
ENSMUSG00000055862	Izumo4	0.0442705	-1.24628	1.20201
ENSMUSG00000068101	Cenpm	0.00422647	-1.22685	1.22263
ENSMUSG00000104548	Gm43857	0.529513	-1.40041	0.870899
ENSMUSG00000090165	Ugt1a10	-0.363032	-1.00219	1.36522
ENSMUSG00000042249	Grk3	0.330095	-1.35596	1.02587
ENSMUSG00000022946	Dop1b	0.543432	-1.40243	0.858997
ENSMUSG00000060317	Acnat2	-1.15715	1.28267	-0.125515
ENSMUSG00000042195	Slc35f2	-1.14671	1.29015	-0.14344
ENSMUSG00000030762	Aqp8	-1.26551	1.17944	0.0860781
ENSMUSG00000010651	Acaa1b	-1.1331	1.29939	-0.16629
ENSMUSG00000034917	Tjp3	-0.976425	1.37418	-0.397759
ENSMUSG00000058672	Tubb2a	-1.12945	1.30178	-0.172334
ENSMUSG00000018427	Ypel2	-1.09921	1.32019	-0.220985
ENSMUSG00000030302	Atp2b2	-0.989738	1.36969	-0.379953
ENSMUSG00000005233	Spc25	-1.16225	1.27889	-0.116638
ENSMUSG00000025372	Baiap2	-1.19596	1.25163	-0.0556669
ENSMUSG00000037071	Scd1	-1.03488	1.35216	-0.317282
ENSMUSG00000035413	Tmem98	-1.1445	1.29169	-0.147184
ENSMUSG00000002265	Peg3	-1.02272	1.35725	-0.334533
ENSMUSG00000070605	Zfp992	-1.25052	1.19722	0.0532997
ENSMUSG00000028664	Ephb2	-1.06131	1.34011	-0.278803
ENSMUSG00000026077	Npas2	-1.04389	1.34822	-0.304329
ENSMUSG00000034220	Gpc1	-1.02592	1.35594	-0.330019
ENSMUSG00000028655	Mfsd2a	-1.1583	1.28183	-0.123524
ENSMUSG00000101628	Gm28177	-0.998776	1.36647	-0.367696
ENSMUSG00000114710	Gm40923	-1.0866	1.32718	-0.240579
ENSMUSG00000006218	Fam131c	-1.01398	1.36074	-0.346751
ENSMUSG00000040841	Six5	-0.993607	1.36833	-0.374724
ENSMUSG00000018868	Pnpla5	-0.95089	1.38201	-0.431118
ENSMUSG00000021418	Rpp40	-1.03836	1.35066	-0.312295
ENSMUSG00000063193	Cd300lb	-1.1172	1.30953	-0.192339
ENSMUSG00000029869	Ephb6	-0.969088	1.37654	-0.407449
ENSMUSG00000030237	Slco1a4	1.12699	-1.30337	0.176383
ENSMUSG00000026950	Neb	0.694055	-1.41413	0.720078
ENSMUSG00000031565	Fgfr1	1.15339	-1.2854	0.132015
ENSMUSG00000025190	Got1	0.758584	-1.41293	0.654349
ENSMUSG00000030244	Gys2	1.01786	-1.35921	0.341345
ENSMUSG00000027346	Gpcpd1	0.900546	-1.3946	0.494059
ENSMUSG00000067225	Cyp2c54	0.95641	-1.3804	0.423992
ENSMUSG00000030364	Clec2h	1.03907	-1.35035	0.31128
ENSMUSG00000044042	Fmn1	0.998562	-1.36655	0.367988
ENSMUSG00000103711	Tstd1	0.874348	-1.39979	0.525446
ENSMUSG00000022871	Fetub	0.686026	-1.41401	0.72798
ENSMUSG00000032311	Nrg4	0.851855	-1.40356	0.551701
ENSMUSG00000022389	Tef	1.1009	-1.31922	0.218324
ENSMUSG00000029269	Sult1b1	1.06927	-1.33619	0.266923
ENSMUSG00000107516	Gm30784	0.983709	-1.37176	0.388053
ENSMUSG00000090555	Gm8893	1.10805	-1.31506	0.207012
ENSMUSG00000032578	Cish	1.02277	-1.35723	0.33446
ENSMUSG00000025002	Cyp2c55	1.02336	-1.35699	0.333632
ENSMUSG00000044361	BC024139	0.905572	-1.39351	0.487934
ENSMUSG00000047228	A2ml1	0.703995	-1.41421	0.710214
ENSMUSG00000097321	1700028E10Rik	1.14637	-1.29039	0.144022
ENSMUSG00000042429	Adora1	0.930347	-1.38758	0.457237
ENSMUSG00000034610	Tut4	1.08262	-1.32932	0.2467
ENSMUSG00000030800	Prss8	0.926327	-1.3886	0.462276
ENSMUSG00000097148	Gm3839	0.946844	-1.38316	0.436311
ENSMUSG00000003721	Insig2	-0.316639	1.35197	-1.03533
ENSMUSG00000038754	Elovl3	-0.161243	1.29738	-1.13614
ENSMUSG00000026435	Slc45a3	-0.232927	1.32448	-1.09156
ENSMUSG00000044367	Slc16a13	-0.278983	1.34017	-1.06119
ENSMUSG00000023044	Csad	0.00947898	1.21998	-1.22946
ENSMUSG00000050860	Phospho1	0.180672	1.12437	-1.30504
ENSMUSG00000008153	Clstn3	-0.287914	1.34305	-1.05514
ENSMUSG00000091721	Gimd1	-0.331037	1.35624	-1.0252
ENSMUSG00000022179	4931414P19Rik	-0.0953608	1.26964	-1.17428
ENSMUSG00000086447	Gm13522	0.238727	1.08781	-1.32653
ENSMUSG00000031604	Msmo1	1.38267	-0.948564	-0.434106
ENSMUSG00000031645	F11	1.3971	-0.508582	-0.888517
ENSMUSG00000104445	Rhbg	1.41002	-0.799249	-0.610772
ENSMUSG00000061292	Cyp3a59	1.3937	-0.904678	-0.489026
ENSMUSG00000075511	1700001L05Rik	1.40364	-0.851296	-0.552346
ENSMUSG00000030934	Oat	1.39901	-0.878618	-0.520391
ENSMUSG00000084839	Gm14097	1.4044	-0.846211	-0.558192
ENSMUSG00000000739	Sult5a1	1.40545	-0.83885	-0.566601
ENSMUSG00000028445	Enho	1.40841	-0.815073	-0.593335
ENSMUSG00000032078	Zpr1	1.4108	-0.790502	-0.620293
ENSMUSG00000057074	Ces1g	1.40693	-0.827618	-0.57931
ENSMUSG00000078452	Raet1d	1.4073	-0.824637	-0.582659
ENSMUSG00000034783	Cd207	1.40381	-0.850174	-0.553639
ENSMUSG00000032224	Fam81a	1.39495	-0.898931	-0.49602
ENSMUSG00000109904	Gm45819	1.41356	-0.744046	-0.669512
ENSMUSG00000097530	Kansl2-ps	1.39608	-0.893552	-0.502525
ENSMUSG00000037406	Htra4	1.39867	-0.880405	-0.518268
Numerical mapping mode based on Z-score

## Sheet: 去除前两个字符
1	2	3	4	5	6	7	8	9
OTU_1	p_Proteobacteria	Proteobacteria	f_Desulfovibrionaceae	Desulfovibrionaceae	g_Bilophila	Bilophila	s_unclassified	unclassified
OTU_10	p_Firmicutes	Firmicutes	f_Erysipelotrichaceae	Erysipelotrichaceae	g_Turicibacter	Turicibacter	s_unclassified	unclassified
OTU_100	p_Proteobacteria	Proteobacteria	f_Alcaligenaceae	Alcaligenaceae	g_Sutterella	Sutterella	s_unclassified	unclassified
OTU_1000	p_Firmicutes	Firmicutes	f_Lachnospiraceae	Lachnospiraceae	g_Lachnospiraceae_NK4A136_group	Lachnospiraceae_NK4A136_group	s_unclassified	unclassified
OTU_1001	p_Firmicutes	Firmicutes	f_Lachnospiraceae	Lachnospiraceae	g_Lachnospiraceae_UCG-001	Lachnospiraceae_UCG-001	s_unclassified	unclassified
OTU_1002	p_Cyanobacteria	Cyanobacteria	f_unclassified	unclassified	g_unclassified	unclassified	s_unclassified	unclassified
OTU_1003	p_Firmicutes	Firmicutes	f_Lachnospiraceae	Lachnospiraceae	g_unclassified	unclassified	s_unclassified	unclassified
OTU_1004	p_Firmicutes	Firmicutes	f_Lachnospiraceae	Lachnospiraceae	g_unclassified	unclassified	s_unclassified	unclassified
OTU_1005	p_Firmicutes	Firmicutes	f_Ruminococcaceae	Ruminococcaceae	g_Ruminococcaceae_UCG-014	Ruminococcaceae_UCG-014	s_unclassified	unclassified
OTU_1006	p_Firmicutes	Firmicutes	f_Clostridiaceae_1	Clostridiaceae_1	g_Candidatus_Arthromitus	Candidatus_Arthromitus	s_unclassified	unclassified
OTU_1007	p_Firmicutes	Firmicutes	f_Ruminococcaceae	Ruminococcaceae	g_Candidatus_Soleaferrea	Candidatus_Soleaferrea	s_Ruminococcaceae_bacterium_Marseille-P2935	Ruminococcaceae_bacterium_Marseille-P2935
OTU_1008	p_Actinobacteria	Actinobacteria	f_Coriobacteriaceae	Coriobacteriaceae	g_Enterorhabdus	Enterorhabdus	s_unclassified	unclassified
OTU_1009	p_Firmicutes	Firmicutes	f_Lachnospiraceae	Lachnospiraceae	g_Lachnospiraceae_NK4A136_group	Lachnospiraceae_NK4A136_group	s_unclassified	unclassified
OTU_101	p_Firmicutes	Firmicutes	f_Lachnospiraceae	Lachnospiraceae	g_unclassified	unclassified	s_unclassified	unclassified
OTU_1010	p_Firmicutes	Firmicutes	f_Lachnospiraceae	Lachnospiraceae	g_Lachnospiraceae_NK4A136_group	Lachnospiraceae_NK4A136_group	s_unclassified	unclassified
OTU_1011	p_Firmicutes	Firmicutes	f_Lachnospiraceae	Lachnospiraceae	g_Lachnospiraceae_NK4A136_group	Lachnospiraceae_NK4A136_group	s_unclassified	unclassified
OTU_1012	p_Firmicutes	Firmicutes	f_Ruminococcaceae	Ruminococcaceae	g_Ruminococcus_1	Ruminococcus_1	s_unclassified	unclassified
OTU_1013	p_Firmicutes	Firmicutes	f_Lachnospiraceae	Lachnospiraceae	g_Lachnoclostridium	Lachnoclostridium	s_unclassified	unclassified
OTU_1014	p_Firmicutes	Firmicutes	f_Lachnospiraceae	Lachnospiraceae	g_Lachnospiraceae_NK4A136_group	Lachnospiraceae_NK4A136_group	s_unclassified	unclassified
OTU_1015	p_Firmicutes	Firmicutes	f_Clostridiales_vadinBB60_group	Clostridiales_vadinBB60_group	g_unclassified	unclassified	s_unclassified	unclassified
OTU_1016	p_Firmicutes	Firmicutes	f_Clostridiales_vadinBB60_group	Clostridiales_vadinBB60_group	g_unclassified	unclassified	s_unclassified	unclassified
OTU_1017	p_Firmicutes	Firmicutes	f_Lachnospiraceae	Lachnospiraceae	g_unclassified	unclassified	s_unclassified	unclassified
OTU_1018	p_Firmicutes	Firmicutes	f_Lachnospiraceae	Lachnospiraceae	g_unclassified	unclassified	s_unclassified	unclassified
OTU_1019	p_Firmicutes	Firmicutes	f_Lachnospiraceae	Lachnospiraceae	g_unclassified	unclassified	s_unclassified	unclassified
OTU_102	p_Firmicutes	Firmicutes	f_Erysipelotrichaceae	Erysipelotrichaceae	g_Erysipelatoclostridium	Erysipelatoclostridium	s_unclassified	unclassified
OTU_1020	p_Firmicutes	Firmicutes	f_Lachnospiraceae	Lachnospiraceae	g_unclassified	unclassified	s_unclassified	unclassified
OTU_1021	p_Firmicutes	Firmicutes	f_Lachnospiraceae	Lachnospiraceae	g_Roseburia	Roseburia	s_unclassified	unclassified
OTU_1022	p_Firmicutes	Firmicutes	f_Lachnospiraceae	Lachnospiraceae	g_unclassified	unclassified	s_unclassified	unclassified
OTU_1023	p_Firmicutes	Firmicutes	f_Lachnospiraceae	Lachnospiraceae	g_unclassified	unclassified	s_unclassified	unclassified
OTU_1024	p_Firmicutes	Firmicutes	f_Lachnospiraceae	Lachnospiraceae	g_unclassified	unclassified	s_unclassified	unclassified
OTU_1025	p_Firmicutes	Firmicutes	f_Ruminococcaceae	Ruminococcaceae	g_Ruminococcaceae_UCG-014	Ruminococcaceae_UCG-014	s_unclassified	unclassified
OTU_1026	p_Firmicutes	Firmicutes	f_unclassified	unclassified	g_unclassified	unclassified	s_unclassified	unclassified
OTU_1027	p_Firmicutes	Firmicutes	f_Ruminococcaceae	Ruminococcaceae	g_Ruminococcaceae_UCG-004	Ruminococcaceae_UCG-004	s_unclassified	unclassified
OTU_1028	p_Firmicutes	Firmicutes	f_Lachnospiraceae	Lachnospiraceae	g_Lachnospiraceae_NK4A136_group	Lachnospiraceae_NK4A136_group	s_unclassified	unclassified
OTU_1029	p_Firmicutes	Firmicutes	f_Lachnospiraceae	Lachnospiraceae	g_unclassified	unclassified	s_unclassified	unclassified
OTU_103	p_Firmicutes	Firmicutes	f_Erysipelotrichaceae	Erysipelotrichaceae	g_unclassified	unclassified	s_unclassified	unclassified
OTU_1030	p_Proteobacteria	Proteobacteria	f_Helicobacteraceae	Helicobacteraceae	g_Helicobacter	Helicobacter	s_Helicobacter_canis	Helicobacter_canis
OTU_1031	p_Firmicutes	Firmicutes	f_Lachnospiraceae	Lachnospiraceae	g_Lachnoclostridium	Lachnoclostridium	s_unclassified	unclassified
OTU_1032	p_Firmicutes	Firmicutes	f_Ruminococcaceae	Ruminococcaceae	g_Ruminococcaceae_UCG-014	Ruminococcaceae_UCG-014	s_unclassified	unclassified
OTU_1033	p_Firmicutes	Firmicutes	f_Ruminococcaceae	Ruminococcaceae	g_Ruminiclostridium_6	Ruminiclostridium_6	s_unclassified	unclassified
OTU_1034	p_Firmicutes	Firmicutes	f_Ruminococcaceae	Ruminococcaceae	g_Ruminococcus_1	Ruminococcus_1	s_unclassified	unclassified
OTU_1035	p_Firmicutes	Firmicutes	f_Lachnospiraceae	Lachnospiraceae	g_Roseburia	Roseburia	s_unclassified	unclassified
OTU_1036	p_Firmicutes	Firmicutes	f_Lachnospiraceae	Lachnospiraceae	g_Eubacterium_xylanophilum_group	Eubacterium_xylanophilum_group	s_unclassified	unclassified
OTU_1037	p_Firmicutes	Firmicutes	f_Ruminococcaceae	Ruminococcaceae	g_Ruminococcaceae_UCG-014	Ruminococcaceae_UCG-014	s_unclassified	unclassified
OTU_1038	p_Firmicutes	Firmicutes	f_Lachnospiraceae	Lachnospiraceae	g_unclassified	unclassified	s_unclassified	unclassified
OTU_1039	p_Firmicutes	Firmicutes	f_Lachnospiraceae	Lachnospiraceae	g_unclassified	unclassified	s_unclassified	unclassified
OTU_104	p_Firmicutes	Firmicutes	f_Erysipelotrichaceae	Erysipelotrichaceae	g_unclassified	unclassified	s_unclassified	unclassified
OTU_1040	p_Firmicutes	Firmicutes	f_Lachnospiraceae	Lachnospiraceae	g_unclassified	unclassified	s_unclassified	unclassified
OTU_1041	p_Firmicutes	Firmicutes	f_Ruminococcaceae	Ruminococcaceae	g_Anaerotruncus	Anaerotruncus	s_unclassified	unclassified
OTU_1042	p_Firmicutes	Firmicutes	f_Lachnospiraceae	Lachnospiraceae	g_Lachnospiraceae_UCG-006	Lachnospiraceae_UCG-006	s_unclassified	unclassified
OTU_1043	p_Firmicutes	Firmicutes	f_Ruminococcaceae	Ruminococcaceae	g_Subdoligranulum	Subdoligranulum	s_unclassified	unclassified
OTU_1044	p_Cyanobacteria	Cyanobacteria	f_unclassified	unclassified	g_unclassified	unclassified	s_unclassified	unclassified
OTU_1045	p_Firmicutes	Firmicutes	f_Ruminococcaceae	Ruminococcaceae	g_Ruminiclostridium_5	Ruminiclostridium_5	s_unclassified	unclassified
OTU_1046	p_Firmicutes	Firmicutes	f_Lachnospiraceae	Lachnospiraceae	g_unclassified	unclassified	s_unclassified	unclassified
OTU_1047	p_Firmicutes	Firmicutes	f_Lachnospiraceae	Lachnospiraceae	g_Coprococcus_1	Coprococcus_1	s_unclassified	unclassified
OTU_1048	p_Firmicutes	Firmicutes	f_Lachnospiraceae	Lachnospiraceae	g_Coprococcus_1	Coprococcus_1	s_unclassified	unclassified
OTU_1049	p_Firmicutes	Firmicutes	f_Lachnospiraceae	Lachnospiraceae	g_unclassified	unclassified	s_unclassified	unclassified
OTU_105	p_Firmicutes	Firmicutes	f_Erysipelotrichaceae	Erysipelotrichaceae	g_Faecalibaculum	Faecalibaculum	s_unclassified	unclassified
OTU_1050	p_Firmicutes	Firmicutes	f_Lachnospiraceae	Lachnospiraceae	g_Coprococcus_1	Coprococcus_1	s_unclassified	unclassified
OTU_1051	p_Firmicutes	Firmicutes	f_Lachnospiraceae	Lachnospiraceae	g_unclassified	unclassified	s_unclassified	unclassified
OTU_1052	p_Actinobacteria	Actinobacteria	f_Coriobacteriaceae	Coriobacteriaceae	g_Enterorhabdus	Enterorhabdus	s_unclassified	unclassified
OTU_1053	p_Firmicutes	Firmicutes	f_Lachnospiraceae	Lachnospiraceae	g_unclassified	unclassified	s_unclassified	unclassified
OTU_1054	p_Actinobacteria	Actinobacteria	f_Coriobacteriaceae	Coriobacteriaceae	g_unclassified	unclassified	s_unclassified	unclassified
OTU_1055	p_Actinobacteria	Actinobacteria	f_Coriobacteriaceae	Coriobacteriaceae	g_unclassified	unclassified	s_unclassified	unclassified
OTU_1056	p_Firmicutes	Firmicutes	f_Ruminococcaceae	Ruminococcaceae	g_Anaerotruncus	Anaerotruncus	s_unclassified	unclassified
OTU_1057	p_Firmicutes	Firmicutes	f_Ruminococcaceae	Ruminococcaceae	g_Anaerotruncus	Anaerotruncus	s_unclassified	unclassified
OTU_1058	p_Firmicutes	Firmicutes	f_Lachnospiraceae	Lachnospiraceae	g_unclassified	unclassified	s_unclassified	unclassified
OTU_1059	p_Firmicutes	Firmicutes	f_Lachnospiraceae	Lachnospiraceae	g_Roseburia	Roseburia	s_unclassified	unclassified
OTU_106	p_Firmicutes	Firmicutes	f_Erysipelotrichaceae	Erysipelotrichaceae	g_unclassified	unclassified	s_unclassified	unclassified
OTU_1060	p_Firmicutes	Firmicutes	f_Lachnospiraceae	Lachnospiraceae	g_unclassified	unclassified	s_unclassified	unclassified
OTU_1061	p_Firmicutes	Firmicutes	f_Lachnospiraceae	Lachnospiraceae	g_unclassified	unclassified	s_unclassified	unclassified
OTU_1062	p_Actinobacteria	Actinobacteria	f_Coriobacteriaceae	Coriobacteriaceae	g_Enterorhabdus	Enterorhabdus	s_unclassified	unclassified
OTU_1063	p_Firmicutes	Firmicutes	f_Ruminococcaceae	Ruminococcaceae	g_Ruminiclostridium_5	Ruminiclostridium_5	s_unclassified	unclassified
OTU_1064	p_Firmicutes	Firmicutes	f_Lachnospiraceae	Lachnospiraceae	g_Acetatifactor	Acetatifactor	s_unclassified	unclassified
OTU_1065	p_Firmicutes	Firmicutes	f_Lachnospiraceae	Lachnospiraceae	g_unclassified	unclassified	s_unclassified	unclassified
OTU_1066	p_Firmicutes	Firmicutes	f_Ruminococcaceae	Ruminococcaceae	g_Ruminococcaceae_UCG-014	Ruminococcaceae_UCG-014	s_unclassified	unclassified
OTU_1067	p_Firmicutes	Firmicutes	f_Clostridiaceae_1	Clostridiaceae_1	g_Clostridium_sensu_stricto_1	Clostridium_sensu_stricto_1	s_Clostridium_sp._ND2	Clostridium_sp._ND2
OTU_1068	p_Firmicutes	Firmicutes	f_Ruminococcaceae	Ruminococcaceae	g_Ruminiclostridium_5	Ruminiclostridium_5	s_unclassified	unclassified
OTU_1069	p_Firmicutes	Firmicutes	f_Ruminococcaceae	Ruminococcaceae	g_Anaerotruncus	Anaerotruncus	s_unclassified	unclassified
OTU_107	p_Firmicutes	Firmicutes	f_Erysipelotrichaceae	Erysipelotrichaceae	g_unclassified	unclassified	s_unclassified	unclassified
OTU_1070	p_Firmicutes	Firmicutes	f_Lachnospiraceae	Lachnospiraceae	g_Roseburia	Roseburia	s_unclassified	unclassified
OTU_1071	p_Firmicutes	Firmicutes	f_Lachnospiraceae	Lachnospiraceae	g_unclassified	unclassified	s_unclassified	unclassified
OTU_1072	p_Firmicutes	Firmicutes	f_Lachnospiraceae	Lachnospiraceae	g_unclassified	unclassified	s_unclassified	unclassified
OTU_1073	p_Firmicutes	Firmicutes	f_Lachnospiraceae	Lachnospiraceae	g_unclassified	unclassified	s_unclassified	unclassified
OTU_1074	p_Firmicutes	Firmicutes	f_Lachnospiraceae	Lachnospiraceae	g_Coprococcus_1	Coprococcus_1	s_unclassified	unclassified
OTU_1075	p_Firmicutes	Firmicutes	f_Lachnospiraceae	Lachnospiraceae	g_Lachnospiraceae_NK4A136_group	Lachnospiraceae_NK4A136_group	s_unclassified	unclassified
OTU_1076	p_Firmicutes	Firmicutes	f_Lachnospiraceae	Lachnospiraceae	g_Lachnospiraceae_NK4A136_group	Lachnospiraceae_NK4A136_group	s_unclassified	unclassified
OTU_1077	p_Firmicutes	Firmicutes	f_Lachnospiraceae	Lachnospiraceae	g_Roseburia	Roseburia	s_unclassified	unclassified
OTU_1078	p_Firmicutes	Firmicutes	f_Lachnospiraceae	Lachnospiraceae	g_Lachnospiraceae_UCG-001	Lachnospiraceae_UCG-001	s_unclassified	unclassified
OTU_1079	p_Firmicutes	Firmicutes	f_Lachnospiraceae	Lachnospiraceae	g_Roseburia	Roseburia	s_unclassified	unclassified
OTU_108	p_Firmicutes	Firmicutes	f_Erysipelotrichaceae	Erysipelotrichaceae	g_unclassified	unclassified	s_unclassified	unclassified
OTU_1080	p_Firmicutes	Firmicutes	f_Lachnospiraceae	Lachnospiraceae	g_Roseburia	Roseburia	s_unclassified	unclassified
OTU_1081	p_Firmicutes	Firmicutes	f_Lachnospiraceae	Lachnospiraceae	g_Lachnospiraceae_UCG-001	Lachnospiraceae_UCG-001	s_unclassified	unclassified
OTU_1082	p_Firmicutes	Firmicutes	f_Lachnospiraceae	Lachnospiraceae	g_Marvinbryantia	Marvinbryantia	s_unclassified	unclassified
OTU_1083	p_Firmicutes	Firmicutes	f_Lachnospiraceae	Lachnospiraceae	g_unclassified	unclassified	s_unclassified	unclassified
OTU_1084	p_Firmicutes	Firmicutes	f_Ruminococcaceae	Ruminococcaceae	g_Ruminococcaceae_UCG-010	Ruminococcaceae_UCG-010	s_unclassified	unclassified
OTU_1085	p_Firmicutes	Firmicutes	f_Lachnospiraceae	Lachnospiraceae	g_Lachnospiraceae_NK4A136_group	Lachnospiraceae_NK4A136_group	s_unclassified	unclassified
OTU_1086	p_Firmicutes	Firmicutes	f_Lachnospiraceae	Lachnospiraceae	g_unclassified	unclassified	s_unclassified	unclassified
OTU_1087	p_Firmicutes	Firmicutes	f_Eubacteriaceae	Eubacteriaceae	g_Anaerofustis	Anaerofustis	s_unclassified	unclassified
OTU_1088	p_Firmicutes	Firmicutes	f_Lachnospiraceae	Lachnospiraceae	g_Lachnospiraceae_NK4A136_group	Lachnospiraceae_NK4A136_group	s_unclassified	unclassified
OTU_1089	p_Firmicutes	Firmicutes	f_Lachnospiraceae	Lachnospiraceae	g_Roseburia	Roseburia	s_unclassified	unclassified
OTU_109	p_Firmicutes	Firmicutes	f_Erysipelotrichaceae	Erysipelotrichaceae	g_Candidatus_Stoquefichus	Candidatus_Stoquefichus	s_unclassified	unclassified
OTU_1090	p_Firmicutes	Firmicutes	f_Lachnospiraceae	Lachnospiraceae	g_Lachnospiraceae_UCG-001	Lachnospiraceae_UCG-001	s_unclassified	unclassified
OTU_1091	p_Firmicutes	Firmicutes	f_Lachnospiraceae	Lachnospiraceae	g_Roseburia	Roseburia	s_unclassified	unclassified
OTU_1092	p_Firmicutes	Firmicutes	f_Lachnospiraceae	Lachnospiraceae	g_unclassified	unclassified	s_unclassified	unclassified
OTU_1093	p_Firmicutes	Firmicutes	f_Lachnospiraceae	Lachnospiraceae	g_unclassified	unclassified	s_unclassified	unclassified
OTU_1094	p_Firmicutes	Firmicutes	f_Lachnospiraceae	Lachnospiraceae	g_Coprococcus_1	Coprococcus_1	s_unclassified	unclassified
OTU_1095	p_Firmicutes	Firmicutes	f_Lachnospiraceae	Lachnospiraceae	g_unclassified	unclassified	s_unclassified	unclassified
OTU_1096	p_Firmicutes	Firmicutes	f_Family_XIII	Family_XIII	g_Eubacterium_brachy_group	Eubacterium_brachy_group	s_unclassified	unclassified
OTU_1097	p_Firmicutes	Firmicutes	f_Ruminococcaceae	Ruminococcaceae	g_Ruminiclostridium_6	Ruminiclostridium_6	s_unclassified	unclassified
OTU_1098	p_Firmicutes	Firmicutes	f_Lachnospiraceae	Lachnospiraceae	g_Roseburia	Roseburia	s_mouse_gut_metagenome	mouse_gut_metagenome
OTU_1099	p_Firmicutes	Firmicutes	f_Lachnospiraceae	Lachnospiraceae	g_unclassified	unclassified	s_unclassified	unclassified
OTU_11	p_Firmicutes	Firmicutes	f_Enterococcaceae	Enterococcaceae	g_Enterococcus	Enterococcus	s_unclassified	unclassified
OTU_110	p_Proteobacteria	Proteobacteria	f_Enterobacteriaceae	Enterobacteriaceae	g_Proteus	Proteus	s_Proteus_mirabilis	Proteus_mirabilis
OTU_1100	p_Firmicutes	Firmicutes	f_Ruminococcaceae	Ruminococcaceae	g_Ruminococcaceae_UCG-013	Ruminococcaceae_UCG-013	s_unclassified	unclassified
OTU_1101	p_Firmicutes	Firmicutes	f_Lachnospiraceae	Lachnospiraceae	g_Blautia	Blautia	s_unclassified	unclassified
OTU_1102	p_Firmicutes	Firmicutes	f_Lachnospiraceae	Lachnospiraceae	g_Eisenbergiella	Eisenbergiella	s_unclassified	unclassified
OTU_1103	p_Firmicutes	Firmicutes	f_Lachnospiraceae	Lachnospiraceae	g_unclassified	unclassified	s_unclassified	unclassified
OTU_1104	p_Firmicutes	Firmicutes	f_Lachnospiraceae	Lachnospiraceae	g_Lachnospiraceae_UCG-001	Lachnospiraceae_UCG-001	s_unclassified	unclassified
OTU_1105	p_Firmicutes	Firmicutes	f_Ruminococcaceae	Ruminococcaceae	g_Anaerotruncus	Anaerotruncus	s_unclassified	unclassified
OTU_1106	p_Firmicutes	Firmicutes	f_Lachnospiraceae	Lachnospiraceae	g_unclassified	unclassified	s_unclassified	unclassified
OTU_1107	p_Firmicutes	Firmicutes	f_Lachnospiraceae	Lachnospiraceae	g_Lachnospiraceae_NK4A136_group	Lachnospiraceae_NK4A136_group	s_unclassified	unclassified
OTU_1108	p_Firmicutes	Firmicutes	f_Lachnospiraceae	Lachnospiraceae	g_Roseburia	Roseburia	s_unclassified	unclassified
OTU_1109	p_Firmicutes	Firmicutes	f_Lachnospiraceae	Lachnospiraceae	g_Lachnospiraceae_NK4A136_group	Lachnospiraceae_NK4A136_group	s_unclassified	unclassified
OTU_111	p_unclassified	unclassified	f_unclassified	unclassified	g_unclassified	unclassified	s_unclassified	unclassified
OTU_1110	p_Firmicutes	Firmicutes	f_Lachnospiraceae	Lachnospiraceae	g_unclassified	unclassified	s_unclassified	unclassified
OTU_1111	p_Firmicutes	Firmicutes	f_Lachnospiraceae	Lachnospiraceae	g_unclassified	unclassified	s_unclassified	unclassified
OTU_1112	p_Firmicutes	Firmicutes	f_Ruminococcaceae	Ruminococcaceae	g_Candidatus_Soleaferrea	Candidatus_Soleaferrea	s_unclassified	unclassified
OTU_1113	p_Firmicutes	Firmicutes	f_Lachnospiraceae	Lachnospiraceae	g_Lachnospiraceae_NK4A136_group	Lachnospiraceae_NK4A136_group	s_unclassified	unclassified
OTU_1114	p_Firmicutes	Firmicutes	f_Ruminococcaceae	Ruminococcaceae	g_unclassified	unclassified	s_unclassified	unclassified
OTU_1115	p_Firmicutes	Firmicutes	f_Lachnospiraceae	Lachnospiraceae	g_unclassified	unclassified	s_unclassified	unclassified
OTU_1116	p_Firmicutes	Firmicutes	f_Peptostreptococcaceae	Peptostreptococcaceae	g_Romboutsia	Romboutsia	s_unclassified	unclassified
OTU_1117	p_Firmicutes	Firmicutes	f_Lachnospiraceae	Lachnospiraceae	g_Roseburia	Roseburia	s_unclassified	unclassified
OTU_1118	p_Firmicutes	Firmicutes	f_Lachnospiraceae	Lachnospiraceae	g_Lachnospiraceae_NK4A136_group	Lachnospiraceae_NK4A136_group	s_unclassified	unclassified
OTU_1119	p_Firmicutes	Firmicutes	f_Lachnospiraceae	Lachnospiraceae	g_unclassified	unclassified	s_unclassified	unclassified
OTU_112	p_Firmicutes	Firmicutes	f_Planococcaceae	Planococcaceae	g_Sporosarcina	Sporosarcina	s_unclassified	unclassified
OTU_1120	p_Firmicutes	Firmicutes	f_Ruminococcaceae	Ruminococcaceae	g_Ruminococcaceae_UCG-013	Ruminococcaceae_UCG-013	s_unclassified	unclassified
OTU_1121	p_Firmicutes	Firmicutes	f_Lachnospiraceae	Lachnospiraceae	g_Lachnospiraceae_NK4A136_group	Lachnospiraceae_NK4A136_group	s_unclassified	unclassified
OTU_1122	p_Firmicutes	Firmicutes	f_Lachnospiraceae	Lachnospiraceae	g_Lachnoclostridium	Lachnoclostridium	s_unclassified	unclassified
OTU_1123	p_Firmicutes	Firmicutes	f_Lachnospiraceae	Lachnospiraceae	g_unclassified	unclassified	s_unclassified	unclassified
OTU_1124	p_Firmicutes	Firmicutes	f_Lachnospiraceae	Lachnospiraceae	g_Lachnospiraceae_UCG-006	Lachnospiraceae_UCG-006	s_unclassified	unclassified
OTU_1125	p_Firmicutes	Firmicutes	f_Ruminococcaceae	Ruminococcaceae	g_unclassified	unclassified	s_unclassified	unclassified
OTU_1126	p_Firmicutes	Firmicutes	f_Lachnospiraceae	Lachnospiraceae	g_Eubacterium_ventriosum_group	Eubacterium_ventriosum_group	s_unclassified	unclassified
OTU_1127	p_Firmicutes	Firmicutes	f_Lachnospiraceae	Lachnospiraceae	g_unclassified	unclassified	s_unclassified	unclassified
OTU_1128	p_Firmicutes	Firmicutes	f_Ruminococcaceae	Ruminococcaceae	g_Ruminiclostridium	Ruminiclostridium	s_unclassified	unclassified
OTU_1129	p_Firmicutes	Firmicutes	f_Ruminococcaceae	Ruminococcaceae	g_unclassified	unclassified	s_unclassified	unclassified
OTU_113	p_Bacteroidetes	Bacteroidetes	f_Bacteroidales_S24-7_group	Bacteroidales_S24-7_group	g_unclassified	unclassified	s_unclassified	unclassified
OTU_1130	p_Firmicutes	Firmicutes	f_Lachnospiraceae	Lachnospiraceae	g_unclassified	unclassified	s_unclassified	unclassified
OTU_1131	p_Firmicutes	Firmicutes	f_Lachnospiraceae	Lachnospiraceae	g_Lachnospiraceae_NK4A136_group	Lachnospiraceae_NK4A136_group	s_unclassified	unclassified
OTU_1132	p_Firmicutes	Firmicutes	f_Ruminococcaceae	Ruminococcaceae	g_Anaerotruncus	Anaerotruncus	s_unclassified	unclassified
OTU_1133	p_Firmicutes	Firmicutes	f_Lachnospiraceae	Lachnospiraceae	g_Lachnospiraceae_UCG-001	Lachnospiraceae_UCG-001	s_unclassified	unclassified
OTU_1134	p_Firmicutes	Firmicutes	f_Lachnospiraceae	Lachnospiraceae	g_unclassified	unclassified	s_unclassified	unclassified
OTU_1135	p_Firmicutes	Firmicutes	f_Lachnospiraceae	Lachnospiraceae	g_unclassified	unclassified	s_unclassified	unclassified
OTU_1136	p_Firmicutes	Firmicutes	f_Lachnospiraceae	Lachnospiraceae	g_Lachnospiraceae_NK4A136_group	Lachnospiraceae_NK4A136_group	s_unclassified	unclassified
OTU_1137	p_Firmicutes	Firmicutes	f_Lachnospiraceae	Lachnospiraceae	g_unclassified	unclassified	s_unclassified	unclassified
OTU_1138	p_Firmicutes	Firmicutes	f_Lachnospiraceae	Lachnospiraceae	g_Lachnospiraceae_NK4A136_group	Lachnospiraceae_NK4A136_group	s_unclassified	unclassified
OTU_1139	p_Firmicutes	Firmicutes	f_unclassified	unclassified	g_unclassified	unclassified	s_unclassified	unclassified
OTU_114	p_Bacteroidetes	Bacteroidetes	f_Bacteroidales_S24-7_group	Bacteroidales_S24-7_group	g_unclassified	unclassified	s_unclassified	unclassified
OTU_1140	p_Firmicutes	Firmicutes	f_Lachnospiraceae	Lachnospiraceae	g_Lachnospiraceae_NK4A136_group	Lachnospiraceae_NK4A136_group	s_unclassified	unclassified
OTU_1141	p_Firmicutes	Firmicutes	f_Ruminococcaceae	Ruminococcaceae	g_Subdoligranulum	Subdoligranulum	s_unclassified	unclassified
OTU_1142	p_Firmicutes	Firmicutes	f_Ruminococcaceae	Ruminococcaceae	g_Caproiciproducens	Caproiciproducens	s_unclassified	unclassified
OTU_1143	p_Firmicutes	Firmicutes	f_Lachnospiraceae	Lachnospiraceae	g_unclassified	unclassified	s_unclassified	unclassified
OTU_1144	p_Firmicutes	Firmicutes	f_Lachnospiraceae	Lachnospiraceae	g_unclassified	unclassified	s_unclassified	unclassified
OTU_1145	p_Firmicutes	Firmicutes	f_Lachnospiraceae	Lachnospiraceae	g_Lachnospiraceae_NK4A136_group	Lachnospiraceae_NK4A136_group	s_unclassified	unclassified
OTU_1146	p_Firmicutes	Firmicutes	f_Lachnospiraceae	Lachnospiraceae	g_Lachnoclostridium	Lachnoclostridium	s_unclassified	unclassified
OTU_1147	p_Firmicutes	Firmicutes	f_Lachnospiraceae	Lachnospiraceae	g_Eubacterium_xylanophilum_group	Eubacterium_xylanophilum_group	s_unclassified	unclassified
OTU_1148	p_Firmicutes	Firmicutes	f_Lachnospiraceae	Lachnospiraceae	g_Lachnospiraceae_UCG-001	Lachnospiraceae_UCG-001	s_unclassified	unclassified
OTU_1149	p_Firmicutes	Firmicutes	f_Lachnospiraceae	Lachnospiraceae	g_Roseburia	Roseburia	s_unclassified	unclassified
OTU_115	p_Firmicutes	Firmicutes	f_Erysipelotrichaceae	Erysipelotrichaceae	g_unclassified	unclassified	s_unclassified	unclassified
OTU_1150	p_Firmicutes	Firmicutes	f_Lachnospiraceae	Lachnospiraceae	g_Lachnospiraceae_NK4A136_group	Lachnospiraceae_NK4A136_group	s_unclassified	unclassified
OTU_1151	p_Firmicutes	Firmicutes	f_Lachnospiraceae	Lachnospiraceae	g_unclassified	unclassified	s_unclassified	unclassified
OTU_1152	p_Bacteroidetes	Bacteroidetes	f_Bacteroidales_S24-7_group	Bacteroidales_S24-7_group	g_unclassified	unclassified	s_unclassified	unclassified
OTU_1153	p_Firmicutes	Firmicutes	f_Clostridiaceae_1	Clostridiaceae_1	g_Clostridium_sensu_stricto_12	Clostridium_sensu_stricto_12	s_unclassified	unclassified
OTU_1154	p_Firmicutes	Firmicutes	f_Lachnospiraceae	Lachnospiraceae	g_unclassified	unclassified	s_unclassified	unclassified
OTU_1155	p_Firmicutes	Firmicutes	f_Lachnospiraceae	Lachnospiraceae	g_Lachnospiraceae_NK4A136_group	Lachnospiraceae_NK4A136_group	s_unclassified	unclassified
OTU_1156	p_Firmicutes	Firmicutes	f_Lachnospiraceae	Lachnospiraceae	g_unclassified	unclassified	s_unclassified	unclassified
OTU_1157	p_Bacteroidetes	Bacteroidetes	f_Bacteroidales_S24-7_group	Bacteroidales_S24-7_group	g_unclassified	unclassified	s_unclassified	unclassified
OTU_1158	p_Firmicutes	Firmicutes	f_Lachnospiraceae	Lachnospiraceae	g_unclassified	unclassified	s_unclassified	unclassified
OTU_1159	p_Firmicutes	Firmicutes	f_Lachnospiraceae	Lachnospiraceae	g_unclassified	unclassified	s_unclassified	unclassified
OTU_116	p_Bacteroidetes	Bacteroidetes	f_Bacteroidales_S24-7_group	Bacteroidales_S24-7_group	g_unclassified	unclassified	s_unclassified	unclassified
OTU_1160	p_Firmicutes	Firmicutes	f_Lachnospiraceae	Lachnospiraceae	g_unclassified	unclassified	s_unclassified	unclassified
OTU_1161	p_Firmicutes	Firmicutes	f_Lachnospiraceae	Lachnospiraceae	g_unclassified	unclassified	s_unclassified	unclassified
OTU_1162	p_Firmicutes	Firmicutes	f_Lachnospiraceae	Lachnospiraceae	g_Lachnospiraceae_NK4A136_group	Lachnospiraceae_NK4A136_group	s_unclassified	unclassified
OTU_1163	p_Firmicutes	Firmicutes	f_Erysipelotrichaceae	Erysipelotrichaceae	g_Faecalibaculum	Faecalibaculum	s_unclassified	unclassified
OTU_1164	p_Firmicutes	Firmicutes	f_Lachnospiraceae	Lachnospiraceae	g_unclassified	unclassified	s_unclassified	unclassified
OTU_1165	p_Firmicutes	Firmicutes	f_Lachnospiraceae	Lachnospiraceae	g_unclassified	unclassified	s_unclassified	unclassified
OTU_1166	p_Firmicutes	Firmicutes	f_Lachnospiraceae	Lachnospiraceae	g_unclassified	unclassified	s_unclassified	unclassified
OTU_1167	p_Firmicutes	Firmicutes	f_Lachnospiraceae	Lachnospiraceae	g_unclassified	unclassified	s_unclassified	unclassified
OTU_1168	p_Firmicutes	Firmicutes	f_unclassified	unclassified	g_unclassified	unclassified	s_unclassified	unclassified
OTU_1169	p_Firmicutes	Firmicutes	f_Lachnospiraceae	Lachnospiraceae	g_Lachnospiraceae_NK4A136_group	Lachnospiraceae_NK4A136_group	s_unclassified	unclassified
OTU_117	p_Firmicutes	Firmicutes	f_Enterococcaceae	Enterococcaceae	g_unclassified	unclassified	s_unclassified	unclassified
OTU_1170	p_Firmicutes	Firmicutes	f_Lachnospiraceae	Lachnospiraceae	g_unclassified	unclassified	s_unclassified	unclassified
OTU_1171	p_Bacteroidetes	Bacteroidetes	f_unclassified	unclassified	g_unclassified	unclassified	s_unclassified	unclassified
OTU_1172	p_Firmicutes	Firmicutes	f_Lachnospiraceae	Lachnospiraceae	g_unclassified	unclassified	s_unclassified	unclassified
OTU_1173	p_Firmicutes	Firmicutes	f_Lachnospiraceae	Lachnospiraceae	g_unclassified	unclassified	s_unclassified	unclassified
OTU_1174	p_Firmicutes	Firmicutes	f_Lachnospiraceae	Lachnospiraceae	g_unclassified	unclassified	s_unclassified	unclassified
OTU_1175	p_Firmicutes	Firmicutes	f_unclassified	unclassified	g_unclassified	unclassified	s_unclassified	unclassified
OTU_1176	p_Firmicutes	Firmicutes	f_Lachnospiraceae	Lachnospiraceae	g_unclassified	unclassified	s_unclassified	unclassified
OTU_1177	p_Firmicutes	Firmicutes	f_Lachnospiraceae	Lachnospiraceae	g_Lachnospiraceae_NK4A136_group	Lachnospiraceae_NK4A136_group	s_unclassified	unclassified
OTU_1178	p_Firmicutes	Firmicutes	f_Lachnospiraceae	Lachnospiraceae	g_Blautia	Blautia	s_unclassified	unclassified
OTU_1179	p_Firmicutes	Firmicutes	f_Lachnospiraceae	Lachnospiraceae	g_unclassified	unclassified	s_unclassified	unclassified
OTU_118	p_Bacteroidetes	Bacteroidetes	f_Bacteroidales_S24-7_group	Bacteroidales_S24-7_group	g_unclassified	unclassified	s_unclassified	unclassified
OTU_1180	p_Firmicutes	Firmicutes	f_Lachnospiraceae	Lachnospiraceae	g_Lachnospiraceae_NK4A136_group	Lachnospiraceae_NK4A136_group	s_unclassified	unclassified
OTU_1181	p_Firmicutes	Firmicutes	f_Lachnospiraceae	Lachnospiraceae	g_Lachnospiraceae_UCG-001	Lachnospiraceae_UCG-001	s_unclassified	unclassified
OTU_1182	p_Firmicutes	Firmicutes	f_Lachnospiraceae	Lachnospiraceae	g_Lachnospiraceae_NK4A136_group	Lachnospiraceae_NK4A136_group	s_unclassified	unclassified
OTU_1183	p_Firmicutes	Firmicutes	f_Ruminococcaceae	Ruminococcaceae	g_Ruminiclostridium_5	Ruminiclostridium_5	s_unclassified	unclassified
OTU_1184	p_Firmicutes	Firmicutes	f_Lachnospiraceae	Lachnospiraceae	g_unclassified	unclassified	s_unclassified	unclassified
OTU_1185	p_Firmicutes	Firmicutes	f_Lachnospiraceae	Lachnospiraceae	g_unclassified	unclassified	s_unclassified	unclassified
OTU_1186	p_Firmicutes	Firmicutes	f_Lachnospiraceae	Lachnospiraceae	g_unclassified	unclassified	s_unclassified	unclassified
OTU_1187	p_Firmicutes	Firmicutes	f_Lachnospiraceae	Lachnospiraceae	g_unclassified	unclassified	s_unclassified	unclassified
OTU_1188	p_Firmicutes	Firmicutes	f_Lachnospiraceae	Lachnospiraceae	g_Lachnospiraceae_NK4A136_group	Lachnospiraceae_NK4A136_group	s_unclassified	unclassified
OTU_1189	p_Firmicutes	Firmicutes	f_Ruminococcaceae	Ruminococcaceae	g_Ruminiclostridium_5	Ruminiclostridium_5	s_unclassified	unclassified
OTU_119	p_Firmicutes	Firmicutes	f_Peptococcaceae	Peptococcaceae	g_unclassified	unclassified	s_unclassified	unclassified
OTU_1190	p_Firmicutes	Firmicutes	f_Lachnospiraceae	Lachnospiraceae	g_unclassified	unclassified	s_unclassified	unclassified
OTU_1191	p_Firmicutes	Firmicutes	f_Lachnospiraceae	Lachnospiraceae	g_unclassified	unclassified	s_unclassified	unclassified
OTU_1192	p_Firmicutes	Firmicutes	f_Lachnospiraceae	Lachnospiraceae	g_unclassified	unclassified	s_unclassified	unclassified
OTU_1193	p_Firmicutes	Firmicutes	f_Ruminococcaceae	Ruminococcaceae	g_Ruminococcaceae_UCG-014	Ruminococcaceae_UCG-014	s_unclassified	unclassified
OTU_1194	p_Firmicutes	Firmicutes	f_Lachnospiraceae	Lachnospiraceae	g_unclassified	unclassified	s_unclassified	unclassified
OTU_1195	p_Firmicutes	Firmicutes	f_Ruminococcaceae	Ruminococcaceae	g_Anaerotruncus	Anaerotruncus	s_unclassified	unclassified
OTU_1196	p_Firmicutes	Firmicutes	f_Lachnospiraceae	Lachnospiraceae	g_unclassified	unclassified	s_unclassified	unclassified
OTU_1197	p_Firmicutes	Firmicutes	f_Lachnospiraceae	Lachnospiraceae	g_unclassified	unclassified	s_unclassified	unclassified
OTU_1198	p_Firmicutes	Firmicutes	f_Lachnospiraceae	Lachnospiraceae	g_unclassified	unclassified	s_unclassified	unclassified
OTU_1199	p_Firmicutes	Firmicutes	f_Lachnospiraceae	Lachnospiraceae	g_mouse_gut_metagenome	mouse_gut_metagenome	s_mouse_gut_metagenome	mouse_gut_metagenome
OTU_12	p_Firmicutes	Firmicutes	f_Erysipelotrichaceae	Erysipelotrichaceae	g_unclassified	unclassified	s_unclassified	unclassified
OTU_120	p_Bacteroidetes	Bacteroidetes	f_Bacteroidales_S24-7_group	Bacteroidales_S24-7_group	g_unclassified	unclassified	s_unclassified	unclassified
OTU_1200	p_Firmicutes	Firmicutes	f_Lachnospiraceae	Lachnospiraceae	g_Roseburia	Roseburia	s_unclassified	unclassified
OTU_1201	p_Firmicutes	Firmicutes	f_Lachnospiraceae	Lachnospiraceae	g_Lachnospiraceae_NK4A136_group	Lachnospiraceae_NK4A136_group	s_unclassified	unclassified
OTU_1202	p_Firmicutes	Firmicutes	f_Lachnospiraceae	Lachnospiraceae	g_Eubacterium_xylanophilum_group	Eubacterium_xylanophilum_group	s_unclassified	unclassified
OTU_1203	p_Firmicutes	Firmicutes	f_Ruminococcaceae	Ruminococcaceae	g_Candidatus_Soleaferrea	Candidatus_Soleaferrea	s_unclassified	unclassified
OTU_1204	p_Firmicutes	Firmicutes	f_Ruminococcaceae	Ruminococcaceae	g_Ruminococcus_1	Ruminococcus_1	s_unclassified	unclassified
OTU_1205	p_Actinobacteria	Actinobacteria	f_Coriobacteriaceae	Coriobacteriaceae	g_Enterorhabdus	Enterorhabdus	s_mouse_gut_metagenome	mouse_gut_metagenome
OTU_1206	p_Firmicutes	Firmicutes	f_Lachnospiraceae	Lachnospiraceae	g_unclassified	unclassified	s_unclassified	unclassified
OTU_1207	p_Firmicutes	Firmicutes	f_Lachnospiraceae	Lachnospiraceae	g_unclassified	unclassified	s_unclassified	unclassified
OTU_1208	p_Firmicutes	Firmicutes	f_Lachnospiraceae	Lachnospiraceae	g_unclassified	unclassified	s_unclassified	unclassified
OTU_1209	p_Firmicutes	Firmicutes	f_Family_XIII	Family_XIII	g_Family_XIII_AD3011_group	Family_XIII_AD3011_group	s_unclassified	unclassified
OTU_121	p_Firmicutes	Firmicutes	f_unclassified	unclassified	g_unclassified	unclassified	s_unclassified	unclassified
OTU_1210	p_Firmicutes	Firmicutes	f_Ruminococcaceae	Ruminococcaceae	g_Anaerotruncus	Anaerotruncus	s_unclassified	unclassified
OTU_1211	p_Firmicutes	Firmicutes	f_Family_XIII	Family_XIII	g_Family_XIII_AD3011_group	Family_XIII_AD3011_group	s_unclassified	unclassified
OTU_1212	p_Actinobacteria	Actinobacteria	f_Coriobacteriaceae	Coriobacteriaceae	g_Enterorhabdus	Enterorhabdus	s_unclassified	unclassified
OTU_1213	p_Firmicutes	Firmicutes	f_Ruminococcaceae	Ruminococcaceae	g_Anaerotruncus	Anaerotruncus	s_unclassified	unclassified
OTU_1214	p_Actinobacteria	Actinobacteria	f_Coriobacteriaceae	Coriobacteriaceae	g_Enterorhabdus	Enterorhabdus	s_unclassified	unclassified
OTU_1215	p_Actinobacteria	Actinobacteria	f_Coriobacteriaceae	Coriobacteriaceae	g_Parvibacter	Parvibacter	s_unclassified	unclassified
OTU_1216	p_Firmicutes	Firmicutes	f_Ruminococcaceae	Ruminococcaceae	g_Anaerotruncus	Anaerotruncus	s_unclassified	unclassified
OTU_1217	p_Firmicutes	Firmicutes	f_Ruminococcaceae	Ruminococcaceae	g_Anaerotruncus	Anaerotruncus	s_unclassified	unclassified
OTU_1218	p_Firmicutes	Firmicutes	f_Ruminococcaceae	Ruminococcaceae	g_Ruminococcaceae_UCG-014	Ruminococcaceae_UCG-014	s_unclassified	unclassified
OTU_1219	p_Actinobacteria	Actinobacteria	f_Coriobacteriaceae	Coriobacteriaceae	g_unclassified	unclassified	s_unclassified	unclassified
OTU_122	p_Firmicutes	Firmicutes	f_Peptostreptococcaceae	Peptostreptococcaceae	g_unclassified	unclassified	s_unclassified	unclassified
OTU_1220	p_Actinobacteria	Actinobacteria	f_Coriobacteriaceae	Coriobacteriaceae	g_Enterorhabdus	Enterorhabdus	s_unclassified	unclassified
OTU_1221	p_Firmicutes	Firmicutes	f_Ruminococcaceae	Ruminococcaceae	g_Anaerotruncus	Anaerotruncus	s_unclassified	unclassified
OTU_1222	p_Firmicutes	Firmicutes	f_Ruminococcaceae	Ruminococcaceae	g_Anaerotruncus	Anaerotruncus	s_unclassified	unclassified
OTU_1223	p_Actinobacteria	Actinobacteria	f_Coriobacteriaceae	Coriobacteriaceae	g_Enterorhabdus	Enterorhabdus	s_unclassified	unclassified
OTU_1224	p_Firmicutes	Firmicutes	f_Family_XIII	Family_XIII	g_unclassified	unclassified	s_unclassified	unclassified
OTU_1225	p_Firmicutes	Firmicutes	f_Lachnospiraceae	Lachnospiraceae	g_unclassified	unclassified	s_unclassified	unclassified
OTU_1226	p_Firmicutes	Firmicutes	f_Lachnospiraceae	Lachnospiraceae	g_unclassified	unclassified	s_unclassified	unclassified
OTU_1227	p_Firmicutes	Firmicutes	f_Ruminococcaceae	Ruminococcaceae	g_Anaerotruncus	Anaerotruncus	s_unclassified	unclassified
OTU_1228	p_Firmicutes	Firmicutes	f_Lachnospiraceae	Lachnospiraceae	g_unclassified	unclassified	s_unclassified	unclassified
OTU_1229	p_Firmicutes	Firmicutes	f_Ruminococcaceae	Ruminococcaceae	g_unclassified	unclassified	s_unclassified	unclassified
OTU_123	p_Tenericutes	Tenericutes	f_wallaby_gut_metagenome	wallaby_gut_metagenome	g_wallaby_gut_metagenome	wallaby_gut_metagenome	s_wallaby_gut_metagenome	wallaby_gut_metagenome
OTU_1230	p_Bacteroidetes	Bacteroidetes	f_Bacteroidales_S24-7_group	Bacteroidales_S24-7_group	g_unclassified	unclassified	s_unclassified	unclassified
OTU_1231	p_Firmicutes	Firmicutes	f_unclassified	unclassified	g_unclassified	unclassified	s_unclassified	unclassified
OTU_1232	p_Bacteroidetes	Bacteroidetes	f_Bacteroidales_S24-7_group	Bacteroidales_S24-7_group	g_unclassified	unclassified	s_unclassified	unclassified
OTU_1233	p_Firmicutes	Firmicutes	f_Lachnospiraceae	Lachnospiraceae	g_unclassified	unclassified	s_unclassified	unclassified
OTU_1234	p_Firmicutes	Firmicutes	f_Lachnospiraceae	Lachnospiraceae	g_unclassified	unclassified	s_unclassified	unclassified
OTU_1235	p_Firmicutes	Firmicutes	f_Lachnospiraceae	Lachnospiraceae	g_unclassified	unclassified	s_unclassified	unclassified
OTU_1236	p_Firmicutes	Firmicutes	f_Lachnospiraceae	Lachnospiraceae	g_unclassified	unclassified	s_unclassified	unclassified
OTU_1237	p_Firmicutes	Firmicutes	f_Lachnospiraceae	Lachnospiraceae	g_unclassified	unclassified	s_unclassified	unclassified
OTU_1238	p_Firmicutes	Firmicutes	f_Lachnospiraceae	Lachnospiraceae	g_unclassified	unclassified	s_unclassified	unclassified
OTU_1239	p_Firmicutes	Firmicutes	f_Ruminococcaceae	Ruminococcaceae	g_Ruminococcus_1	Ruminococcus_1	s_unclassified	unclassified
OTU_124	p_Firmicutes	Firmicutes	f_unclassified	unclassified	g_unclassified	unclassified	s_unclassified	unclassified
OTU_1240	p_Firmicutes	Firmicutes	f_Lachnospiraceae	Lachnospiraceae	g_unclassified	unclassified	s_unclassified	unclassified
OTU_1241	p_Firmicutes	Firmicutes	f_Lachnospiraceae	Lachnospiraceae	g_unclassified	unclassified	s_unclassified	unclassified
OTU_1242	p_Firmicutes	Firmicutes	f_Lachnospiraceae	Lachnospiraceae	g_unclassified	unclassified	s_unclassified	unclassified
OTU_1243	p_Firmicutes	Firmicutes	f_unclassified	unclassified	g_unclassified	unclassified	s_unclassified	unclassified
OTU_1244	p_Bacteroidetes	Bacteroidetes	f_Bacteroidales_S24-7_group	Bacteroidales_S24-7_group	g_unclassified	unclassified	s_unclassified	unclassified
OTU_1245	p_Bacteroidetes	Bacteroidetes	f_Bacteroidales_S24-7_group	Bacteroidales_S24-7_group	g_unclassified	unclassified	s_unclassified	unclassified
OTU_1246	p_Bacteroidetes	Bacteroidetes	f_Bacteroidales_S24-7_group	Bacteroidales_S24-7_group	g_unclassified	unclassified	s_unclassified	unclassified
OTU_1247	p_Bacteroidetes	Bacteroidetes	f_Bacteroidales_S24-7_group	Bacteroidales_S24-7_group	g_unclassified	unclassified	s_unclassified	unclassified
OTU_1248	p_Firmicutes	Firmicutes	f_Peptostreptococcaceae	Peptostreptococcaceae	g_Intestinibacter	Intestinibacter	s_unclassified	unclassified
OTU_125	p_Firmicutes	Firmicutes	f_unclassified	unclassified	g_unclassified	unclassified	s_unclassified	unclassified
OTU_1250	p_Firmicutes	Firmicutes	f_Ruminococcaceae	Ruminococcaceae	g_Hydrogenoanaerobacterium	Hydrogenoanaerobacterium	s_unclassified	unclassified
OTU_1251	p_Actinobacteria	Actinobacteria	f_Coriobacteriaceae	Coriobacteriaceae	g_unclassified	unclassified	s_unclassified	unclassified
OTU_1252	p_Firmicutes	Firmicutes	f_Peptostreptococcaceae	Peptostreptococcaceae	g_Peptoclostridium	Peptoclostridium	s_unclassified	unclassified
OTU_1253	p_Firmicutes	Firmicutes	f_Lachnospiraceae	Lachnospiraceae	g_unclassified	unclassified	s_unclassified	unclassified
OTU_1254	p_Firmicutes	Firmicutes	f_unclassified	unclassified	g_unclassified	unclassified	s_unclassified	unclassified
OTU_1255	p_Firmicutes	Firmicutes	f_Clostridiales_vadinBB60_group	Clostridiales_vadinBB60_group	g_unclassified	unclassified	s_unclassified	unclassified
OTU_1256	p_Firmicutes	Firmicutes	f_Lachnospiraceae	Lachnospiraceae	g_unclassified	unclassified	s_unclassified	unclassified
OTU_1257	p_Firmicutes	Firmicutes	f_Lachnospiraceae	Lachnospiraceae	g_unclassified	unclassified	s_unclassified	unclassified
OTU_1258	p_Firmicutes	Firmicutes	f_Lachnospiraceae	Lachnospiraceae	g_unclassified	unclassified	s_unclassified	unclassified
OTU_1259	p_Firmicutes	Firmicutes	f_Family_XIII	Family_XIII	g_Eubacterium_nodatum_group	Eubacterium_nodatum_group	s_unclassified	unclassified
OTU_126	p_Bacteroidetes	Bacteroidetes	f_Bacteroidales_S24-7_group	Bacteroidales_S24-7_group	g_unclassified	unclassified	s_unclassified	unclassified
OTU_1260	p_Firmicutes	Firmicutes	f_Ruminococcaceae	Ruminococcaceae	g_Ruminococcaceae_UCG-014	Ruminococcaceae_UCG-014	s_unclassified	unclassified
OTU_1261	p_Firmicutes	Firmicutes	f_unclassified	unclassified	g_unclassified	unclassified	s_unclassified	unclassified
OTU_1262	p_Firmicutes	Firmicutes	f_Lachnospiraceae	Lachnospiraceae	g_unclassified	unclassified	s_unclassified	unclassified
OTU_1263	p_Firmicutes	Firmicutes	f_Lachnospiraceae	Lachnospiraceae	g_Lachnospiraceae_NK4A136_group	Lachnospiraceae_NK4A136_group	s_unclassified	unclassified
OTU_1264	p_Firmicutes	Firmicutes	f_Lachnospiraceae	Lachnospiraceae	g_unclassified	unclassified	s_unclassified	unclassified
OTU_1265	p_Firmicutes	Firmicutes	f_Lachnospiraceae	Lachnospiraceae	g_unclassified	unclassified	s_unclassified	unclassified
OTU_1266	p_Firmicutes	Firmicutes	f_Lachnospiraceae	Lachnospiraceae	g_Lachnoclostridium	Lachnoclostridium	s_unclassified	unclassified
OTU_1267	p_Firmicutes	Firmicutes	f_Lachnospiraceae	Lachnospiraceae	g_unclassified	unclassified	s_unclassified	unclassified
OTU_1268	p_Firmicutes	Firmicutes	f_Lachnospiraceae	Lachnospiraceae	g_Lachnospiraceae_NK4A136_group	Lachnospiraceae_NK4A136_group	s_unclassified	unclassified
OTU_1269	p_Bacteroidetes	Bacteroidetes	f_unclassified	unclassified	g_unclassified	unclassified	s_unclassified	unclassified
OTU_127	p_Bacteroidetes	Bacteroidetes	f_unclassified	unclassified	g_unclassified	unclassified	s_unclassified	unclassified
OTU_1270	p_Firmicutes	Firmicutes	f_Peptostreptococcaceae	Peptostreptococcaceae	g_Intestinibacter	Intestinibacter	s_unclassified	unclassified
OTU_1271	p_Firmicutes	Firmicutes	f_Lachnospiraceae	Lachnospiraceae	g_unclassified	unclassified	s_unclassified	unclassified
OTU_1272	p_Firmicutes	Firmicutes	f_Ruminococcaceae	Ruminococcaceae	g_Subdoligranulum	Subdoligranulum	s_unclassified	unclassified
OTU_1273	p_Firmicutes	Firmicutes	f_Lachnospiraceae	Lachnospiraceae	g_unclassified	unclassified	s_unclassified	unclassified
OTU_1274	p_Firmicutes	Firmicutes	f_Ruminococcaceae	Ruminococcaceae	g_Ruminiclostridium_5	Ruminiclostridium_5	s_unclassified	unclassified
OTU_1275	p_Firmicutes	Firmicutes	f_Lachnospiraceae	Lachnospiraceae	g_Coprococcus_1	Coprococcus_1	s_unclassified	unclassified
OTU_1276	p_Firmicutes	Firmicutes	f_Ruminococcaceae	Ruminococcaceae	g_Ruminococcus_1	Ruminococcus_1	s_unclassified	unclassified
OTU_1277	p_Firmicutes	Firmicutes	f_unclassified	unclassified	g_unclassified	unclassified	s_unclassified	unclassified
OTU_1278	p_Firmicutes	Firmicutes	f_Lachnospiraceae	Lachnospiraceae	g_Lachnospiraceae_NK4A136_group	Lachnospiraceae_NK4A136_group	s_unclassified	unclassified
OTU_1279	p_Firmicutes	Firmicutes	f_Ruminococcaceae	Ruminococcaceae	g_Ruminococcaceae_UCG-014	Ruminococcaceae_UCG-014	s_unclassified	unclassified
OTU_128	p_Bacteroidetes	Bacteroidetes	f_Bacteroidales_S24-7_group	Bacteroidales_S24-7_group	g_unclassified	unclassified	s_unclassified	unclassified
OTU_1280	p_Bacteroidetes	Bacteroidetes	f_Bacteroidales_S24-7_group	Bacteroidales_S24-7_group	g_unclassified	unclassified	s_unclassified	unclassified
OTU_1281	p_Firmicutes	Firmicutes	f_Lachnospiraceae	Lachnospiraceae	g_unclassified	unclassified	s_unclassified	unclassified
OTU_1282	p_Firmicutes	Firmicutes	f_Lachnospiraceae	Lachnospiraceae	g_unclassified	unclassified	s_unclassified	unclassified
OTU_1283	p_Firmicutes	Firmicutes	f_Lachnospiraceae	Lachnospiraceae	g_Lachnospiraceae_NK4A136_group	Lachnospiraceae_NK4A136_group	s_unclassified	unclassified
OTU_1284	p_Firmicutes	Firmicutes	f_Lachnospiraceae	Lachnospiraceae	g_Roseburia	Roseburia	s_unclassified	unclassified
OTU_1285	p_Firmicutes	Firmicutes	f_Lachnospiraceae	Lachnospiraceae	g_unclassified	unclassified	s_unclassified	unclassified
OTU_1286	p_Firmicutes	Firmicutes	f_Ruminococcaceae	Ruminococcaceae	g_Hydrogenoanaerobacterium	Hydrogenoanaerobacterium	s_unclassified	unclassified
OTU_1287	p_Firmicutes	Firmicutes	f_Ruminococcaceae	Ruminococcaceae	g_Ruminiclostridium_9	Ruminiclostridium_9	s_unclassified	unclassified
OTU_1288	p_Firmicutes	Firmicutes	f_unclassified	unclassified	g_unclassified	unclassified	s_unclassified	unclassified
OTU_1289	p_Firmicutes	Firmicutes	f_Erysipelotrichaceae	Erysipelotrichaceae	g_Erysipelatoclostridium	Erysipelatoclostridium	s_unclassified	unclassified
OTU_129	p_Bacteroidetes	Bacteroidetes	f_unclassified	unclassified	g_unclassified	unclassified	s_unclassified	unclassified
OTU_1290	p_Bacteroidetes	Bacteroidetes	f_Bacteroidales_S24-7_group	Bacteroidales_S24-7_group	g_unclassified	unclassified	s_unclassified	unclassified
OTU_13	p_Proteobacteria	Proteobacteria	f_Desulfovibrionaceae	Desulfovibrionaceae	g_Desulfovibrio	Desulfovibrio	s_unclassified	unclassified
OTU_130	p_Bacteroidetes	Bacteroidetes	f_Bacteroidales_S24-7_group	Bacteroidales_S24-7_group	g_unclassified	unclassified	s_unclassified	unclassified
OTU_131	p_Bacteroidetes	Bacteroidetes	f_Bacteroidales_S24-7_group	Bacteroidales_S24-7_group	g_unclassified	unclassified	s_unclassified	unclassified
OTU_132	p_Bacteroidetes	Bacteroidetes	f_Prevotellaceae	Prevotellaceae	g_Prevotellaceae_UCG-001	Prevotellaceae_UCG-001	s_unclassified	unclassified
OTU_133	p_Firmicutes	Firmicutes	f_Erysipelotrichaceae	Erysipelotrichaceae	g_unclassified	unclassified	s_unclassified	unclassified
OTU_134	p_Firmicutes	Firmicutes	f_Peptococcaceae	Peptococcaceae	g_unclassified	unclassified	s_unclassified	unclassified
OTU_135	p_Firmicutes	Firmicutes	f_Planococcaceae	Planococcaceae	g_Sporosarcina	Sporosarcina	s_unclassified	unclassified
OTU_136	p_Firmicutes	Firmicutes	f_Staphylococcaceae	Staphylococcaceae	g_Staphylococcus	Staphylococcus	s_Staphylococcus_saprophyticus_subsp._saprophyticus	Staphylococcus_saprophyticus_subsp._saprophyticus
OTU_137	p_Tenericutes	Tenericutes	f_unclassified	unclassified	g_unclassified	unclassified	s_unclassified	unclassified
OTU_138	p_Tenericutes	Tenericutes	f_unclassified	unclassified	g_unclassified	unclassified	s_unclassified	unclassified
OTU_139	p_Tenericutes	Tenericutes	f_unclassified	unclassified	g_unclassified	unclassified	s_unclassified	unclassified
OTU_14	p_Proteobacteria	Proteobacteria	f_Moraxellaceae	Moraxellaceae	g_Acinetobacter	Acinetobacter	s_unclassified	unclassified
OTU_140	p_Proteobacteria	Proteobacteria	f_Alcaligenaceae	Alcaligenaceae	g_unclassified	unclassified	s_unclassified	unclassified
OTU_141	p_Tenericutes	Tenericutes	f_unclassified	unclassified	g_unclassified	unclassified	s_unclassified	unclassified
OTU_142	p_Proteobacteria	Proteobacteria	f_Enterobacteriaceae	Enterobacteriaceae	g_Klebsiella	Klebsiella	s_unclassified	unclassified
OTU_143	p_Proteobacteria	Proteobacteria	f_Comamonadaceae	Comamonadaceae	g_Delftia	Delftia	s_unclassified	unclassified
OTU_144	p_Tenericutes	Tenericutes	f_unclassified	unclassified	g_unclassified	unclassified	s_unclassified	unclassified
OTU_145	p_Bacteroidetes	Bacteroidetes	f_Bacteroidales_S24-7_group	Bacteroidales_S24-7_group	g_unclassified	unclassified	s_unclassified	unclassified
OTU_146	p_Tenericutes	Tenericutes	f_unclassified	unclassified	g_unclassified	unclassified	s_unclassified	unclassified
OTU_147	p_Proteobacteria	Proteobacteria	f_Desulfovibrionaceae	Desulfovibrionaceae	g_Desulfovibrio	Desulfovibrio	s_unclassified	unclassified
OTU_148	p_Firmicutes	Firmicutes	f_Peptococcaceae	Peptococcaceae	g_unclassified	unclassified	s_unclassified	unclassified
OTU_149	p_Firmicutes	Firmicutes	f_Erysipelotrichaceae	Erysipelotrichaceae	g_unclassified	unclassified	s_unclassified	unclassified
OTU_15	p_Firmicutes	Firmicutes	f_Lactobacillaceae	Lactobacillaceae	g_Lactobacillus	Lactobacillus	s_Lactobacillus_vaginalis	Lactobacillus_vaginalis
OTU_150	p_Firmicutes	Firmicutes	f_Lachnospiraceae	Lachnospiraceae	g_Lachnospiraceae_NK4A136_group	Lachnospiraceae_NK4A136_group	s_unclassified	unclassified
OTU_151	p_Bacteroidetes	Bacteroidetes	f_Bacteroidales_S24-7_group	Bacteroidales_S24-7_group	g_unclassified	unclassified	s_unclassified	unclassified
OTU_152	p_Bacteroidetes	Bacteroidetes	f_Bacteroidales_S24-7_group	Bacteroidales_S24-7_group	g_unclassified	unclassified	s_unclassified	unclassified
OTU_153	p_Bacteroidetes	Bacteroidetes	f_Rikenellaceae	Rikenellaceae	g_Alistipes	Alistipes	s_unclassified	unclassified
OTU_154	p_Bacteroidetes	Bacteroidetes	f_Bacteroidales_S24-7_group	Bacteroidales_S24-7_group	g_unclassified	unclassified	s_unclassified	unclassified
OTU_155	p_Bacteroidetes	Bacteroidetes	f_Rikenellaceae	Rikenellaceae	g_Alistipes	Alistipes	s_unclassified	unclassified
OTU_156	p_Firmicutes	Firmicutes	f_Lachnospiraceae	Lachnospiraceae	g_Blautia	Blautia	s_unclassified	unclassified
OTU_157	p_Bacteroidetes	Bacteroidetes	f_Bacteroidales_S24-7_group	Bacteroidales_S24-7_group	g_unclassified	unclassified	s_unclassified	unclassified
OTU_158	p_Bacteroidetes	Bacteroidetes	f_Bacteroidales_S24-7_group	Bacteroidales_S24-7_group	g_unclassified	unclassified	s_unclassified	unclassified
OTU_159	p_unclassified	unclassified	f_unclassified	unclassified	g_unclassified	unclassified	s_unclassified	unclassified
OTU_16	p_Firmicutes	Firmicutes	f_Streptococcaceae	Streptococcaceae	g_Streptococcus	Streptococcus	s_Streptococcus_salivarius_subsp._thermophilus	Streptococcus_salivarius_subsp._thermophilus
OTU_160	p_Bacteroidetes	Bacteroidetes	f_Bacteroidales_S24-7_group	Bacteroidales_S24-7_group	g_unclassified	unclassified	s_unclassified	unclassified
OTU_161	p_Bacteroidetes	Bacteroidetes	f_Rikenellaceae	Rikenellaceae	g_Rikenella	Rikenella	s_unclassified	unclassified
OTU_162	p_Bacteroidetes	Bacteroidetes	f_Bacteroidales_S24-7_group	Bacteroidales_S24-7_group	g_unclassified	unclassified	s_unclassified	unclassified
OTU_163	p_Bacteroidetes	Bacteroidetes	f_Bacteroidaceae	Bacteroidaceae	g_Bacteroides	Bacteroides	s_unclassified	unclassified
OTU_164	p_Bacteroidetes	Bacteroidetes	f_Bacteroidaceae	Bacteroidaceae	g_Bacteroides	Bacteroides	s_unclassified	unclassified
OTU_165	p_Bacteroidetes	Bacteroidetes	f_Bacteroidales_S24-7_group	Bacteroidales_S24-7_group	g_unclassified	unclassified	s_unclassified	unclassified
OTU_166	p_Bacteroidetes	Bacteroidetes	f_Bacteroidales_S24-7_group	Bacteroidales_S24-7_group	g_unclassified	unclassified	s_unclassified	unclassified
OTU_167	p_Bacteroidetes	Bacteroidetes	f_Bacteroidaceae	Bacteroidaceae	g_Bacteroides	Bacteroides	s_unclassified	unclassified
OTU_168	p_Bacteroidetes	Bacteroidetes	f_Bacteroidaceae	Bacteroidaceae	g_Bacteroides	Bacteroides	s_unclassified	unclassified
OTU_169	p_Bacteroidetes	Bacteroidetes	f_Porphyromonadaceae	Porphyromonadaceae	g_Parabacteroides	Parabacteroides	s_unclassified	unclassified
OTU_17	p_Firmicutes	Firmicutes	f_Aerococcaceae	Aerococcaceae	g_Aerococcus	Aerococcus	s_unclassified	unclassified
OTU_170	p_Bacteroidetes	Bacteroidetes	f_Bacteroidales_S24-7_group	Bacteroidales_S24-7_group	g_unclassified	unclassified	s_unclassified	unclassified
OTU_171	p_Bacteroidetes	Bacteroidetes	f_Bacteroidales_S24-7_group	Bacteroidales_S24-7_group	g_unclassified	unclassified	s_unclassified	unclassified
OTU_172	p_Bacteroidetes	Bacteroidetes	f_Bacteroidales_S24-7_group	Bacteroidales_S24-7_group	g_unclassified	unclassified	s_unclassified	unclassified
OTU_173	p_Bacteroidetes	Bacteroidetes	f_Bacteroidaceae	Bacteroidaceae	g_Bacteroides	Bacteroides	s_unclassified	unclassified
OTU_174	p_Bacteroidetes	Bacteroidetes	f_Rikenellaceae	Rikenellaceae	g_Alistipes	Alistipes	s_unclassified	unclassified
OTU_175	p_Bacteroidetes	Bacteroidetes	f_Bacteroidales_S24-7_group	Bacteroidales_S24-7_group	g_unclassified	unclassified	s_unclassified	unclassified
OTU_176	p_Bacteroidetes	Bacteroidetes	f_Rikenellaceae	Rikenellaceae	g_Alistipes	Alistipes	s_unclassified	unclassified
OTU_177	p_Bacteroidetes	Bacteroidetes	f_Bacteroidaceae	Bacteroidaceae	g_Bacteroides	Bacteroides	s_unclassified	unclassified
OTU_178	p_Bacteroidetes	Bacteroidetes	f_Bacteroidales_S24-7_group	Bacteroidales_S24-7_group	g_unclassified	unclassified	s_unclassified	unclassified
OTU_179	p_Bacteroidetes	Bacteroidetes	f_Rikenellaceae	Rikenellaceae	g_Alistipes	Alistipes	s_unclassified	unclassified
OTU_18	p_Proteobacteria	Proteobacteria	f_Desulfovibrionaceae	Desulfovibrionaceae	g_unclassified	unclassified	s_unclassified	unclassified
OTU_180	p_Bacteroidetes	Bacteroidetes	f_Bacteroidales_S24-7_group	Bacteroidales_S24-7_group	g_unclassified	unclassified	s_unclassified	unclassified
OTU_181	p_Bacteroidetes	Bacteroidetes	f_Bacteroidales_S24-7_group	Bacteroidales_S24-7_group	g_unclassified	unclassified	s_unclassified	unclassified
OTU_182	p_Bacteroidetes	Bacteroidetes	f_Bacteroidales_S24-7_group	Bacteroidales_S24-7_group	g_unclassified	unclassified	s_unclassified	unclassified
OTU_183	p_Bacteroidetes	Bacteroidetes	f_Bacteroidales_S24-7_group	Bacteroidales_S24-7_group	g_unclassified	unclassified	s_unclassified	unclassified
OTU_184	p_Bacteroidetes	Bacteroidetes	f_Bacteroidales_S24-7_group	Bacteroidales_S24-7_group	g_unclassified	unclassified	s_unclassified	unclassified
OTU_185	p_Bacteroidetes	Bacteroidetes	f_Bacteroidales_S24-7_group	Bacteroidales_S24-7_group	g_unclassified	unclassified	s_unclassified	unclassified
OTU_186	p_Bacteroidetes	Bacteroidetes	f_Flavobacteriaceae	Flavobacteriaceae	g_uncultured	uncultured	s_gut_metagenome	gut_metagenome
OTU_187	p_Bacteroidetes	Bacteroidetes	f_Bacteroidales_S24-7_group	Bacteroidales_S24-7_group	g_unclassified	unclassified	s_unclassified	unclassified
OTU_188	p_Bacteroidetes	Bacteroidetes	f_Bacteroidales_S24-7_group	Bacteroidales_S24-7_group	g_unclassified	unclassified	s_unclassified	unclassified
OTU_189	p_Bacteroidetes	Bacteroidetes	f_Rikenellaceae	Rikenellaceae	g_Alistipes	Alistipes	s_unclassified	unclassified
OTU_19	p_Proteobacteria	Proteobacteria	f_Enterobacteriaceae	Enterobacteriaceae	g_Escherichia-Shigella	Escherichia-Shigella	s_Escherichia_coli	Escherichia_coli
OTU_190	p_Bacteroidetes	Bacteroidetes	f_Bacteroidales_S24-7_group	Bacteroidales_S24-7_group	g_unclassified	unclassified	s_unclassified	unclassified
OTU_191	p_Bacteroidetes	Bacteroidetes	f_Bacteroidales_S24-7_group	Bacteroidales_S24-7_group	g_unclassified	unclassified	s_unclassified	unclassified
OTU_192	p_Bacteroidetes	Bacteroidetes	f_Bacteroidales_S24-7_group	Bacteroidales_S24-7_group	g_unclassified	unclassified	s_unclassified	unclassified
OTU_193	p_Bacteroidetes	Bacteroidetes	f_Bacteroidales_S24-7_group	Bacteroidales_S24-7_group	g_unclassified	unclassified	s_unclassified	unclassified
OTU_194	p_Bacteroidetes	Bacteroidetes	f_Bacteroidales_S24-7_group	Bacteroidales_S24-7_group	g_unclassified	unclassified	s_unclassified	unclassified
OTU_195	p_Bacteroidetes	Bacteroidetes	f_Bacteroidales_S24-7_group	Bacteroidales_S24-7_group	g_unclassified	unclassified	s_unclassified	unclassified
OTU_196	p_Firmicutes	Firmicutes	f_unclassified	unclassified	g_unclassified	unclassified	s_unclassified	unclassified
OTU_197	p_Bacteroidetes	Bacteroidetes	f_Bacteroidales_S24-7_group	Bacteroidales_S24-7_group	g_unclassified	unclassified	s_unclassified	unclassified
OTU_198	p_Bacteroidetes	Bacteroidetes	f_Bacteroidales_S24-7_group	Bacteroidales_S24-7_group	g_unclassified	unclassified	s_unclassified	unclassified
OTU_199	p_Bacteroidetes	Bacteroidetes	f_Bacteroidales_S24-7_group	Bacteroidales_S24-7_group	g_unclassified	unclassified	s_unclassified	unclassified
OTU_2	p_Firmicutes	Firmicutes	f_Lactobacillaceae	Lactobacillaceae	g_Lactobacillus	Lactobacillus	s_unclassified	unclassified
OTU_20	p_Tenericutes	Tenericutes	f_unclassified	unclassified	g_unclassified	unclassified	s_unclassified	unclassified
OTU_200	p_Bacteroidetes	Bacteroidetes	f_Bacteroidales_S24-7_group	Bacteroidales_S24-7_group	g_unclassified	unclassified	s_unclassified	unclassified
OTU_201	p_Bacteroidetes	Bacteroidetes	f_Bacteroidales_S24-7_group	Bacteroidales_S24-7_group	g_unclassified	unclassified	s_unclassified	unclassified
OTU_202	p_Bacteroidetes	Bacteroidetes	f_Bacteroidales_S24-7_group	Bacteroidales_S24-7_group	g_unclassified	unclassified	s_unclassified	unclassified
OTU_203	p_Bacteroidetes	Bacteroidetes	f_Bacteroidales_S24-7_group	Bacteroidales_S24-7_group	g_unclassified	unclassified	s_unclassified	unclassified
OTU_204	p_Firmicutes	Firmicutes	f_Lachnospiraceae	Lachnospiraceae	g_Blautia	Blautia	s_unclassified	unclassified
OTU_205	p_Bacteroidetes	Bacteroidetes	f_Bacteroidales_S24-7_group	Bacteroidales_S24-7_group	g_unclassified	unclassified	s_unclassified	unclassified
OTU_206	p_Bacteroidetes	Bacteroidetes	f_Bacteroidales_S24-7_group	Bacteroidales_S24-7_group	g_unclassified	unclassified	s_unclassified	unclassified
OTU_207	p_Bacteroidetes	Bacteroidetes	f_Bacteroidales_S24-7_group	Bacteroidales_S24-7_group	g_unclassified	unclassified	s_unclassified	unclassified
OTU_208	p_Bacteroidetes	Bacteroidetes	f_Bacteroidales_S24-7_group	Bacteroidales_S24-7_group	g_unclassified	unclassified	s_unclassified	unclassified
OTU_209	p_Bacteroidetes	Bacteroidetes	f_Bacteroidales_S24-7_group	Bacteroidales_S24-7_group	g_unclassified	unclassified	s_unclassified	unclassified
OTU_21	p_Deferribacteres	Deferribacteres	f_Deferribacteraceae	Deferribacteraceae	g_Mucispirillum	Mucispirillum	s_unclassified	unclassified
OTU_210	p_Bacteroidetes	Bacteroidetes	f_Bacteroidales_S24-7_group	Bacteroidales_S24-7_group	g_unclassified	unclassified	s_unclassified	unclassified
OTU_211	p_Bacteroidetes	Bacteroidetes	f_Bacteroidales_S24-7_group	Bacteroidales_S24-7_group	g_unclassified	unclassified	s_unclassified	unclassified
OTU_212	p_Bacteroidetes	Bacteroidetes	f_Bacteroidales_S24-7_group	Bacteroidales_S24-7_group	g_unclassified	unclassified	s_unclassified	unclassified
OTU_213	p_Bacteroidetes	Bacteroidetes	f_Rikenellaceae	Rikenellaceae	g_Alistipes	Alistipes	s_unclassified	unclassified
OTU_214	p_Bacteroidetes	Bacteroidetes	f_Bacteroidales_S24-7_group	Bacteroidales_S24-7_group	g_unclassified	unclassified	s_unclassified	unclassified
OTU_215	p_Bacteroidetes	Bacteroidetes	f_Bacteroidales_S24-7_group	Bacteroidales_S24-7_group	g_unclassified	unclassified	s_unclassified	unclassified
OTU_216	p_Bacteroidetes	Bacteroidetes	f_Bacteroidales_S24-7_group	Bacteroidales_S24-7_group	g_unclassified	unclassified	s_unclassified	unclassified
OTU_217	p_Bacteroidetes	Bacteroidetes	f_Bacteroidales_S24-7_group	Bacteroidales_S24-7_group	g_unclassified	unclassified	s_unclassified	unclassified
OTU_218	p_Bacteroidetes	Bacteroidetes	f_Bacteroidales_S24-7_group	Bacteroidales_S24-7_group	g_unclassified	unclassified	s_unclassified	unclassified
OTU_219	p_Bacteroidetes	Bacteroidetes	f_Bacteroidales_S24-7_group	Bacteroidales_S24-7_group	g_unclassified	unclassified	s_unclassified	unclassified
OTU_22	p_Proteobacteria	Proteobacteria	f_Desulfovibrionaceae	Desulfovibrionaceae	g_Desulfovibrio	Desulfovibrio	s_unclassified	unclassified
OTU_220	p_Bacteroidetes	Bacteroidetes	f_Bacteroidales_S24-7_group	Bacteroidales_S24-7_group	g_unclassified	unclassified	s_unclassified	unclassified
OTU_221	p_Bacteroidetes	Bacteroidetes	f_Bacteroidales_S24-7_group	Bacteroidales_S24-7_group	g_unclassified	unclassified	s_unclassified	unclassified
OTU_222	p_Bacteroidetes	Bacteroidetes	f_Bacteroidales_S24-7_group	Bacteroidales_S24-7_group	g_unclassified	unclassified	s_unclassified	unclassified
OTU_223	p_Bacteroidetes	Bacteroidetes	f_Bacteroidales_S24-7_group	Bacteroidales_S24-7_group	g_unclassified	unclassified	s_unclassified	unclassified
OTU_224	p_Bacteroidetes	Bacteroidetes	f_Bacteroidales_S24-7_group	Bacteroidales_S24-7_group	g_unclassified	unclassified	s_unclassified	unclassified
OTU_225	p_Bacteroidetes	Bacteroidetes	f_Bacteroidales_S24-7_group	Bacteroidales_S24-7_group	g_unclassified	unclassified	s_unclassified	unclassified
OTU_226	p_Bacteroidetes	Bacteroidetes	f_Bacteroidales_S24-7_group	Bacteroidales_S24-7_group	g_unclassified	unclassified	s_unclassified	unclassified
OTU_227	p_Bacteroidetes	Bacteroidetes	f_Bacteroidales_S24-7_group	Bacteroidales_S24-7_group	g_unclassified	unclassified	s_unclassified	unclassified
OTU_228	p_Bacteroidetes	Bacteroidetes	f_Bacteroidaceae	Bacteroidaceae	g_Bacteroides	Bacteroides	s_unclassified	unclassified
OTU_229	p_Bacteroidetes	Bacteroidetes	f_Bacteroidales_S24-7_group	Bacteroidales_S24-7_group	g_unclassified	unclassified	s_unclassified	unclassified
OTU_23	p_Firmicutes	Firmicutes	f_Streptococcaceae	Streptococcaceae	g_Lactococcus	Lactococcus	s_Lactococcus_lactis	Lactococcus_lactis
OTU_230	p_Bacteroidetes	Bacteroidetes	f_Bacteroidales_S24-7_group	Bacteroidales_S24-7_group	g_unclassified	unclassified	s_unclassified	unclassified
OTU_231	p_Bacteroidetes	Bacteroidetes	f_Bacteroidales_S24-7_group	Bacteroidales_S24-7_group	g_unclassified	unclassified	s_unclassified	unclassified
OTU_232	p_Bacteroidetes	Bacteroidetes	f_Bacteroidales_S24-7_group	Bacteroidales_S24-7_group	g_unclassified	unclassified	s_unclassified	unclassified
OTU_233	p_Bacteroidetes	Bacteroidetes	f_Bacteroidales_S24-7_group	Bacteroidales_S24-7_group	g_unclassified	unclassified	s_unclassified	unclassified
OTU_234	p_Bacteroidetes	Bacteroidetes	f_Rikenellaceae	Rikenellaceae	g_Alistipes	Alistipes	s_unclassified	unclassified
OTU_235	p_Bacteroidetes	Bacteroidetes	f_Bacteroidales_S24-7_group	Bacteroidales_S24-7_group	g_unclassified	unclassified	s_unclassified	unclassified
OTU_236	p_Bacteroidetes	Bacteroidetes	f_Bacteroidales_S24-7_group	Bacteroidales_S24-7_group	g_unclassified	unclassified	s_unclassified	unclassified
OTU_237	p_Bacteroidetes	Bacteroidetes	f_Porphyromonadaceae	Porphyromonadaceae	g_Odoribacter	Odoribacter	s_unclassified	unclassified
OTU_238	p_Bacteroidetes	Bacteroidetes	f_Bacteroidales_S24-7_group	Bacteroidales_S24-7_group	g_unclassified	unclassified	s_unclassified	unclassified
OTU_239	p_Firmicutes	Firmicutes	f_Erysipelotrichaceae	Erysipelotrichaceae	g_Faecalibaculum	Faecalibaculum	s_unclassified	unclassified
OTU_24	p_Firmicutes	Firmicutes	f_Streptococcaceae	Streptococcaceae	g_Streptococcus	Streptococcus	s_unclassified	unclassified
OTU_240	p_Bacteroidetes	Bacteroidetes	f_Bacteroidales_S24-7_group	Bacteroidales_S24-7_group	g_unclassified	unclassified	s_unclassified	unclassified
OTU_241	p_Bacteroidetes	Bacteroidetes	f_Bacteroidales_S24-7_group	Bacteroidales_S24-7_group	g_unclassified	unclassified	s_unclassified	unclassified
OTU_242	p_Bacteroidetes	Bacteroidetes	f_Bacteroidales_S24-7_group	Bacteroidales_S24-7_group	g_unclassified	unclassified	s_unclassified	unclassified
OTU_243	p_Bacteroidetes	Bacteroidetes	f_Bacteroidales_S24-7_group	Bacteroidales_S24-7_group	g_unclassified	unclassified	s_unclassified	unclassified
OTU_244	p_Bacteroidetes	Bacteroidetes	f_Bacteroidales_S24-7_group	Bacteroidales_S24-7_group	g_unclassified	unclassified	s_unclassified	unclassified
OTU_245	p_Bacteroidetes	Bacteroidetes	f_Bacteroidales_S24-7_group	Bacteroidales_S24-7_group	g_unclassified	unclassified	s_unclassified	unclassified
OTU_246	p_Bacteroidetes	Bacteroidetes	f_Bacteroidales_S24-7_group	Bacteroidales_S24-7_group	g_unclassified	unclassified	s_unclassified	unclassified
OTU_247	p_Bacteroidetes	Bacteroidetes	f_Bacteroidales_S24-7_group	Bacteroidales_S24-7_group	g_unclassified	unclassified	s_unclassified	unclassified
OTU_248	p_Bacteroidetes	Bacteroidetes	f_Bacteroidales_S24-7_group	Bacteroidales_S24-7_group	g_unclassified	unclassified	s_unclassified	unclassified
OTU_249	p_Bacteroidetes	Bacteroidetes	f_Bacteroidales_S24-7_group	Bacteroidales_S24-7_group	g_unclassified	unclassified	s_unclassified	unclassified
OTU_25	p_Proteobacteria	Proteobacteria	f_Alcaligenaceae	Alcaligenaceae	g_Parasutterella	Parasutterella	s_unclassified	unclassified
OTU_250	p_Bacteroidetes	Bacteroidetes	f_Bacteroidales_S24-7_group	Bacteroidales_S24-7_group	g_unclassified	unclassified	s_unclassified	unclassified
OTU_251	p_Bacteroidetes	Bacteroidetes	f_Porphyromonadaceae	Porphyromonadaceae	g_Odoribacter	Odoribacter	s_unclassified	unclassified
OTU_252	p_Bacteroidetes	Bacteroidetes	f_Bacteroidales_S24-7_group	Bacteroidales_S24-7_group	g_unclassified	unclassified	s_unclassified	unclassified
OTU_253	p_Bacteroidetes	Bacteroidetes	f_Bacteroidales_S24-7_group	Bacteroidales_S24-7_group	g_unclassified	unclassified	s_unclassified	unclassified
OTU_254	p_Bacteroidetes	Bacteroidetes	f_Porphyromonadaceae	Porphyromonadaceae	g_Odoribacter	Odoribacter	s_unclassified	unclassified
OTU_255	p_Bacteroidetes	Bacteroidetes	f_Bacteroidales_S24-7_group	Bacteroidales_S24-7_group	g_unclassified	unclassified	s_unclassified	unclassified
OTU_256	p_Bacteroidetes	Bacteroidetes	f_Bacteroidales_S24-7_group	Bacteroidales_S24-7_group	g_unclassified	unclassified	s_unclassified	unclassified
OTU_257	p_Bacteroidetes	Bacteroidetes	f_Bacteroidales_S24-7_group	Bacteroidales_S24-7_group	g_unclassified	unclassified	s_unclassified	unclassified
OTU_258	p_Bacteroidetes	Bacteroidetes	f_Bacteroidales_S24-7_group	Bacteroidales_S24-7_group	g_unclassified	unclassified	s_unclassified	unclassified
OTU_259	p_Firmicutes	Firmicutes	f_Erysipelotrichaceae	Erysipelotrichaceae	g_unclassified	unclassified	s_unclassified	unclassified
OTU_26	p_Firmicutes	Firmicutes	f_Staphylococcaceae	Staphylococcaceae	g_Jeotgalicoccus	Jeotgalicoccus	s_unclassified	unclassified
OTU_260	p_Bacteroidetes	Bacteroidetes	f_Bacteroidales_S24-7_group	Bacteroidales_S24-7_group	g_unclassified	unclassified	s_unclassified	unclassified
OTU_261	p_Bacteroidetes	Bacteroidetes	f_Bacteroidales_S24-7_group	Bacteroidales_S24-7_group	g_unclassified	unclassified	s_unclassified	unclassified
OTU_262	p_Bacteroidetes	Bacteroidetes	f_Bacteroidales_S24-7_group	Bacteroidales_S24-7_group	g_unclassified	unclassified	s_unclassified	unclassified
OTU_263	p_Bacteroidetes	Bacteroidetes	f_Bacteroidales_S24-7_group	Bacteroidales_S24-7_group	g_unclassified	unclassified	s_unclassified	unclassified
OTU_264	p_Bacteroidetes	Bacteroidetes	f_Bacteroidales_S24-7_group	Bacteroidales_S24-7_group	g_unclassified	unclassified	s_unclassified	unclassified
OTU_265	p_Bacteroidetes	Bacteroidetes	f_Bacteroidales_S24-7_group	Bacteroidales_S24-7_group	g_unclassified	unclassified	s_unclassified	unclassified
OTU_266	p_Bacteroidetes	Bacteroidetes	f_Bacteroidales_S24-7_group	Bacteroidales_S24-7_group	g_unclassified	unclassified	s_unclassified	unclassified
OTU_267	p_Bacteroidetes	Bacteroidetes	f_Bacteroidales_S24-7_group	Bacteroidales_S24-7_group	g_unclassified	unclassified	s_unclassified	unclassified
OTU_268	p_Bacteroidetes	Bacteroidetes	f_Bacteroidales_S24-7_group	Bacteroidales_S24-7_group	g_unclassified	unclassified	s_unclassified	unclassified
OTU_269	p_Bacteroidetes	Bacteroidetes	f_Bacteroidales_S24-7_group	Bacteroidales_S24-7_group	g_unclassified	unclassified	s_unclassified	unclassified
OTU_27	p_Tenericutes	Tenericutes	f_unclassified	unclassified	g_unclassified	unclassified	s_unclassified	unclassified
OTU_270	p_Bacteroidetes	Bacteroidetes	f_Bacteroidales_S24-7_group	Bacteroidales_S24-7_group	g_unclassified	unclassified	s_unclassified	unclassified
OTU_271	p_Bacteroidetes	Bacteroidetes	f_Bacteroidales_S24-7_group	Bacteroidales_S24-7_group	g_unclassified	unclassified	s_unclassified	unclassified
OTU_272	p_Bacteroidetes	Bacteroidetes	f_Bacteroidales_S24-7_group	Bacteroidales_S24-7_group	g_unclassified	unclassified	s_unclassified	unclassified
OTU_273	p_Bacteroidetes	Bacteroidetes	f_Bacteroidales_S24-7_group	Bacteroidales_S24-7_group	g_unclassified	unclassified	s_unclassified	unclassified
OTU_274	p_Bacteroidetes	Bacteroidetes	f_Bacteroidales_S24-7_group	Bacteroidales_S24-7_group	g_unclassified	unclassified	s_unclassified	unclassified
OTU_275	p_Bacteroidetes	Bacteroidetes	f_Rikenellaceae	Rikenellaceae	g_Alistipes	Alistipes	s_unclassified	unclassified
OTU_276	p_Bacteroidetes	Bacteroidetes	f_Bacteroidales_S24-7_group	Bacteroidales_S24-7_group	g_unclassified	unclassified	s_unclassified	unclassified
OTU_277	p_Bacteroidetes	Bacteroidetes	f_Bacteroidaceae	Bacteroidaceae	g_Bacteroides	Bacteroides	s_unclassified	unclassified
OTU_278	p_Bacteroidetes	Bacteroidetes	f_Bacteroidales_S24-7_group	Bacteroidales_S24-7_group	g_unclassified	unclassified	s_unclassified	unclassified
OTU_279	p_Bacteroidetes	Bacteroidetes	f_Bacteroidales_S24-7_group	Bacteroidales_S24-7_group	g_unclassified	unclassified	s_unclassified	unclassified
OTU_28	p_Firmicutes	Firmicutes	f_Lactobacillaceae	Lactobacillaceae	g_Lactobacillus	Lactobacillus	s_Lactobacillus_delbrueckii_subsp._delbrueckii	Lactobacillus_delbrueckii_subsp._delbrueckii
OTU_280	p_Bacteroidetes	Bacteroidetes	f_Bacteroidales_S24-7_group	Bacteroidales_S24-7_group	g_unclassified	unclassified	s_unclassified	unclassified
OTU_281	p_Bacteroidetes	Bacteroidetes	f_Bacteroidales_S24-7_group	Bacteroidales_S24-7_group	g_unclassified	unclassified	s_unclassified	unclassified
OTU_282	p_Bacteroidetes	Bacteroidetes	f_Bacteroidales_S24-7_group	Bacteroidales_S24-7_group	g_unclassified	unclassified	s_unclassified	unclassified
OTU_283	p_Bacteroidetes	Bacteroidetes	f_Bacteroidales_S24-7_group	Bacteroidales_S24-7_group	g_unclassified	unclassified	s_unclassified	unclassified
OTU_284	p_Bacteroidetes	Bacteroidetes	f_Porphyromonadaceae	Porphyromonadaceae	g_Parabacteroides	Parabacteroides	s_unclassified	unclassified
OTU_285	p_Bacteroidetes	Bacteroidetes	f_Bacteroidales_S24-7_group	Bacteroidales_S24-7_group	g_unclassified	unclassified	s_unclassified	unclassified
OTU_286	p_Bacteroidetes	Bacteroidetes	f_Bacteroidales_S24-7_group	Bacteroidales_S24-7_group	g_unclassified	unclassified	s_unclassified	unclassified
OTU_287	p_Bacteroidetes	Bacteroidetes	f_Bacteroidales_S24-7_group	Bacteroidales_S24-7_group	g_unclassified	unclassified	s_unclassified	unclassified
OTU_288	p_Bacteroidetes	Bacteroidetes	f_Bacteroidales_S24-7_group	Bacteroidales_S24-7_group	g_unclassified	unclassified	s_unclassified	unclassified
OTU_29	p_Firmicutes	Firmicutes	f_Aerococcaceae	Aerococcaceae	g_Facklamia	Facklamia	s_unclassified	unclassified
OTU_290	p_Bacteroidetes	Bacteroidetes	f_Bacteroidales_S24-7_group	Bacteroidales_S24-7_group	g_unclassified	unclassified	s_unclassified	unclassified
OTU_291	p_Bacteroidetes	Bacteroidetes	f_Bacteroidales_S24-7_group	Bacteroidales_S24-7_group	g_unclassified	unclassified	s_unclassified	unclassified
OTU_292	p_Bacteroidetes	Bacteroidetes	f_Bacteroidales_S24-7_group	Bacteroidales_S24-7_group	g_unclassified	unclassified	s_unclassified	unclassified
OTU_293	p_unclassified	unclassified	f_unclassified	unclassified	g_unclassified	unclassified	s_unclassified	unclassified
OTU_294	p_Bacteroidetes	Bacteroidetes	f_Bacteroidales_S24-7_group	Bacteroidales_S24-7_group	g_unclassified	unclassified	s_unclassified	unclassified
OTU_295	p_Bacteroidetes	Bacteroidetes	f_Bacteroidales_S24-7_group	Bacteroidales_S24-7_group	g_unclassified	unclassified	s_unclassified	unclassified
OTU_296	p_Bacteroidetes	Bacteroidetes	f_Bacteroidales_S24-7_group	Bacteroidales_S24-7_group	g_unclassified	unclassified	s_unclassified	unclassified
OTU_297	p_Bacteroidetes	Bacteroidetes	f_Bacteroidales_S24-7_group	Bacteroidales_S24-7_group	g_unclassified	unclassified	s_unclassified	unclassified
OTU_298	p_Bacteroidetes	Bacteroidetes	f_Bacteroidales_S24-7_group	Bacteroidales_S24-7_group	g_unclassified	unclassified	s_unclassified	unclassified
OTU_299	p_Bacteroidetes	Bacteroidetes	f_Bacteroidales_S24-7_group	Bacteroidales_S24-7_group	g_unclassified	unclassified	s_unclassified	unclassified
OTU_3	p_Proteobacteria	Proteobacteria	f_Moraxellaceae	Moraxellaceae	g_Acinetobacter	Acinetobacter	s_Acinetobacter_calcoaceticus	Acinetobacter_calcoaceticus
OTU_30	p_Tenericutes	Tenericutes	f_unclassified	unclassified	g_unclassified	unclassified	s_unclassified	unclassified
OTU_300	p_Bacteroidetes	Bacteroidetes	f_Rikenellaceae	Rikenellaceae	g_Alistipes	Alistipes	s_unclassified	unclassified
OTU_301	p_unclassified	unclassified	f_unclassified	unclassified	g_unclassified	unclassified	s_unclassified	unclassified
OTU_302	p_Bacteroidetes	Bacteroidetes	f_Bacteroidales_S24-7_group	Bacteroidales_S24-7_group	g_unclassified	unclassified	s_unclassified	unclassified
OTU_303	p_unclassified	unclassified	f_unclassified	unclassified	g_unclassified	unclassified	s_unclassified	unclassified
OTU_304	p_Bacteroidetes	Bacteroidetes	f_Bacteroidales_S24-7_group	Bacteroidales_S24-7_group	g_unclassified	unclassified	s_unclassified	unclassified
OTU_305	p_Bacteroidetes	Bacteroidetes	f_Bacteroidales_S24-7_group	Bacteroidales_S24-7_group	g_unclassified	unclassified	s_unclassified	unclassified
OTU_306	p_Bacteroidetes	Bacteroidetes	f_Bacteroidales_S24-7_group	Bacteroidales_S24-7_group	g_unclassified	unclassified	s_unclassified	unclassified
OTU_307	p_Bacteroidetes	Bacteroidetes	f_Prevotellaceae	Prevotellaceae	g_Prevotellaceae_UCG-001	Prevotellaceae_UCG-001	s_unclassified	unclassified
OTU_308	p_Bacteroidetes	Bacteroidetes	f_Bacteroidales_S24-7_group	Bacteroidales_S24-7_group	g_unclassified	unclassified	s_unclassified	unclassified
OTU_309	p_Bacteroidetes	Bacteroidetes	f_Bacteroidales_S24-7_group	Bacteroidales_S24-7_group	g_unclassified	unclassified	s_unclassified	unclassified
OTU_31	p_Firmicutes	Firmicutes	f_Carnobacteriaceae	Carnobacteriaceae	g_Atopostipes	Atopostipes	s_unclassified	unclassified
OTU_310	p_Bacteroidetes	Bacteroidetes	f_Bacteroidales_S24-7_group	Bacteroidales_S24-7_group	g_unclassified	unclassified	s_unclassified	unclassified
OTU_311	p_Bacteroidetes	Bacteroidetes	f_Bacteroidales_S24-7_group	Bacteroidales_S24-7_group	g_unclassified	unclassified	s_unclassified	unclassified
OTU_312	p_Bacteroidetes	Bacteroidetes	f_Bacteroidales_S24-7_group	Bacteroidales_S24-7_group	g_unclassified	unclassified	s_unclassified	unclassified
OTU_313	p_Bacteroidetes	Bacteroidetes	f_Bacteroidaceae	Bacteroidaceae	g_Bacteroides	Bacteroides	s_unclassified	unclassified
OTU_314	p_Bacteroidetes	Bacteroidetes	f_Bacteroidales_S24-7_group	Bacteroidales_S24-7_group	g_unclassified	unclassified	s_unclassified	unclassified
OTU_315	p_Firmicutes	Firmicutes	f_Lachnospiraceae	Lachnospiraceae	g_unclassified	unclassified	s_unclassified	unclassified
OTU_316	p_Bacteroidetes	Bacteroidetes	f_Bacteroidales_S24-7_group	Bacteroidales_S24-7_group	g_unclassified	unclassified	s_unclassified	unclassified
OTU_317	p_Bacteroidetes	Bacteroidetes	f_Bacteroidales_S24-7_group	Bacteroidales_S24-7_group	g_unclassified	unclassified	s_unclassified	unclassified
OTU_318	p_Bacteroidetes	Bacteroidetes	f_Bacteroidales_S24-7_group	Bacteroidales_S24-7_group	g_unclassified	unclassified	s_unclassified	unclassified
OTU_319	p_Bacteroidetes	Bacteroidetes	f_Bacteroidales_S24-7_group	Bacteroidales_S24-7_group	g_unclassified	unclassified	s_unclassified	unclassified
OTU_32	p_Firmicutes	Firmicutes	f_Leuconostocaceae	Leuconostocaceae	g_Leuconostoc	Leuconostoc	s_unclassified	unclassified
OTU_320	p_Bacteroidetes	Bacteroidetes	f_Bacteroidales_S24-7_group	Bacteroidales_S24-7_group	g_unclassified	unclassified	s_unclassified	unclassified
OTU_321	p_Bacteroidetes	Bacteroidetes	f_Bacteroidales_S24-7_group	Bacteroidales_S24-7_group	g_unclassified	unclassified	s_unclassified	unclassified
OTU_322	p_Bacteroidetes	Bacteroidetes	f_Rikenellaceae	Rikenellaceae	g_Alistipes	Alistipes	s_unclassified	unclassified
OTU_323	p_Bacteroidetes	Bacteroidetes	f_Bacteroidales_S24-7_group	Bacteroidales_S24-7_group	g_unclassified	unclassified	s_unclassified	unclassified
OTU_324	p_Bacteroidetes	Bacteroidetes	f_Bacteroidales_S24-7_group	Bacteroidales_S24-7_group	g_unclassified	unclassified	s_unclassified	unclassified
OTU_325	p_unclassified	unclassified	f_unclassified	unclassified	g_unclassified	unclassified	s_unclassified	unclassified
OTU_327	p_Bacteroidetes	Bacteroidetes	f_Bacteroidales_S24-7_group	Bacteroidales_S24-7_group	g_unclassified	unclassified	s_unclassified	unclassified
OTU_328	p_Firmicutes	Firmicutes	f_Lachnospiraceae	Lachnospiraceae	g_unclassified	unclassified	s_unclassified	unclassified
OTU_329	p_Bacteroidetes	Bacteroidetes	f_Bacteroidales_S24-7_group	Bacteroidales_S24-7_group	g_unclassified	unclassified	s_unclassified	unclassified
OTU_33	p_Firmicutes	Firmicutes	f_Staphylococcaceae	Staphylococcaceae	g_Staphylococcus	Staphylococcus	s_unclassified	unclassified
OTU_330	p_Bacteroidetes	Bacteroidetes	f_Bacteroidales_S24-7_group	Bacteroidales_S24-7_group	g_unclassified	unclassified	s_unclassified	unclassified
OTU_331	p_Bacteroidetes	Bacteroidetes	f_Bacteroidales_S24-7_group	Bacteroidales_S24-7_group	g_unclassified	unclassified	s_unclassified	unclassified
OTU_332	p_Bacteroidetes	Bacteroidetes	f_Prevotellaceae	Prevotellaceae	g_Prevotellaceae_UCG-001	Prevotellaceae_UCG-001	s_unclassified	unclassified
OTU_333	p_Bacteroidetes	Bacteroidetes	f_Porphyromonadaceae	Porphyromonadaceae	g_Odoribacter	Odoribacter	s_unclassified	unclassified
OTU_334	p_Bacteroidetes	Bacteroidetes	f_Bacteroidales_S24-7_group	Bacteroidales_S24-7_group	g_unclassified	unclassified	s_unclassified	unclassified
OTU_335	p_Bacteroidetes	Bacteroidetes	f_unclassified	unclassified	g_unclassified	unclassified	s_unclassified	unclassified
OTU_336	p_Bacteroidetes	Bacteroidetes	f_Bacteroidales_S24-7_group	Bacteroidales_S24-7_group	g_unclassified	unclassified	s_unclassified	unclassified
OTU_337	p_Firmicutes	Firmicutes	f_Erysipelotrichaceae	Erysipelotrichaceae	g_unclassified	unclassified	s_unclassified	unclassified
OTU_338	p_Bacteroidetes	Bacteroidetes	f_Bacteroidales_S24-7_group	Bacteroidales_S24-7_group	g_unclassified	unclassified	s_unclassified	unclassified
OTU_339	p_Bacteroidetes	Bacteroidetes	f_Bacteroidales_S24-7_group	Bacteroidales_S24-7_group	g_unclassified	unclassified	s_unclassified	unclassified
OTU_34	p_Tenericutes	Tenericutes	f_unclassified	unclassified	g_unclassified	unclassified	s_unclassified	unclassified
OTU_340	p_Bacteroidetes	Bacteroidetes	f_Bacteroidales_S24-7_group	Bacteroidales_S24-7_group	g_unclassified	unclassified	s_unclassified	unclassified
OTU_341	p_Bacteroidetes	Bacteroidetes	f_Bacteroidaceae	Bacteroidaceae	g_Bacteroides	Bacteroides	s_unclassified	unclassified
OTU_342	p_Bacteroidetes	Bacteroidetes	f_unclassified	unclassified	g_unclassified	unclassified	s_unclassified	unclassified
OTU_343	p_Bacteroidetes	Bacteroidetes	f_Bacteroidales_S24-7_group	Bacteroidales_S24-7_group	g_unclassified	unclassified	s_unclassified	unclassified
OTU_344	p_Bacteroidetes	Bacteroidetes	f_Bacteroidales_S24-7_group	Bacteroidales_S24-7_group	g_unclassified	unclassified	s_unclassified	unclassified
OTU_345	p_Bacteroidetes	Bacteroidetes	f_Bacteroidales_S24-7_group	Bacteroidales_S24-7_group	g_unclassified	unclassified	s_unclassified	unclassified
OTU_346	p_Bacteroidetes	Bacteroidetes	f_Bacteroidales_S24-7_group	Bacteroidales_S24-7_group	g_unclassified	unclassified	s_unclassified	unclassified
OTU_347	p_unclassified	unclassified	f_unclassified	unclassified	g_unclassified	unclassified	s_unclassified	unclassified
OTU_348	p_Bacteroidetes	Bacteroidetes	f_Porphyromonadaceae	Porphyromonadaceae	g_Odoribacter	Odoribacter	s_unclassified	unclassified
OTU_349	p_unclassified	unclassified	f_unclassified	unclassified	g_unclassified	unclassified	s_unclassified	unclassified
OTU_35	p_Firmicutes	Firmicutes	f_Enterococcaceae	Enterococcaceae	g_Enterococcus	Enterococcus	s_Enterococcus_faecalis	Enterococcus_faecalis
OTU_350	p_Bacteroidetes	Bacteroidetes	f_Bacteroidales_S24-7_group	Bacteroidales_S24-7_group	g_unclassified	unclassified	s_unclassified	unclassified
OTU_351	p_Bacteroidetes	Bacteroidetes	f_Porphyromonadaceae	Porphyromonadaceae	g_Odoribacter	Odoribacter	s_unclassified	unclassified
OTU_352	p_Bacteroidetes	Bacteroidetes	f_Bacteroidales_S24-7_group	Bacteroidales_S24-7_group	g_unclassified	unclassified	s_unclassified	unclassified
OTU_353	p_Bacteroidetes	Bacteroidetes	f_Bacteroidales_S24-7_group	Bacteroidales_S24-7_group	g_unclassified	unclassified	s_unclassified	unclassified
OTU_354	p_Bacteroidetes	Bacteroidetes	f_Bacteroidales_S24-7_group	Bacteroidales_S24-7_group	g_unclassified	unclassified	s_unclassified	unclassified
OTU_355	p_Bacteroidetes	Bacteroidetes	f_Bacteroidales_S24-7_group	Bacteroidales_S24-7_group	g_unclassified	unclassified	s_unclassified	unclassified
OTU_356	p_Bacteroidetes	Bacteroidetes	f_Bacteroidales_S24-7_group	Bacteroidales_S24-7_group	g_unclassified	unclassified	s_unclassified	unclassified
OTU_357	p_Bacteroidetes	Bacteroidetes	f_Bacteroidales_S24-7_group	Bacteroidales_S24-7_group	g_unclassified	unclassified	s_unclassified	unclassified
OTU_358	p_Bacteroidetes	Bacteroidetes	f_Bacteroidales_S24-7_group	Bacteroidales_S24-7_group	g_unclassified	unclassified	s_unclassified	unclassified
OTU_359	p_Bacteroidetes	Bacteroidetes	f_Porphyromonadaceae	Porphyromonadaceae	g_Odoribacter	Odoribacter	s_unclassified	unclassified
OTU_36	p_Firmicutes	Firmicutes	f_Erysipelotrichaceae	Erysipelotrichaceae	g_Faecalibaculum	Faecalibaculum	s_unclassified	unclassified
OTU_360	p_Bacteroidetes	Bacteroidetes	f_Bacteroidales_S24-7_group	Bacteroidales_S24-7_group	g_unclassified	unclassified	s_unclassified	unclassified
OTU_361	p_Bacteroidetes	Bacteroidetes	f_Bacteroidales_S24-7_group	Bacteroidales_S24-7_group	g_unclassified	unclassified	s_unclassified	unclassified
OTU_362	p_Bacteroidetes	Bacteroidetes	f_Bacteroidales_S24-7_group	Bacteroidales_S24-7_group	g_unclassified	unclassified	s_unclassified	unclassified
OTU_363	p_Bacteroidetes	Bacteroidetes	f_Bacteroidales_S24-7_group	Bacteroidales_S24-7_group	g_unclassified	unclassified	s_unclassified	unclassified
OTU_364	p_Bacteroidetes	Bacteroidetes	f_Bacteroidales_S24-7_group	Bacteroidales_S24-7_group	g_mouse_gut_metagenome	mouse_gut_metagenome	s_mouse_gut_metagenome	mouse_gut_metagenome
OTU_365	p_Bacteroidetes	Bacteroidetes	f_Bacteroidales_S24-7_group	Bacteroidales_S24-7_group	g_unclassified	unclassified	s_unclassified	unclassified
OTU_366	p_Bacteroidetes	Bacteroidetes	f_Bacteroidales_S24-7_group	Bacteroidales_S24-7_group	g_unclassified	unclassified	s_unclassified	unclassified
OTU_367	p_Bacteroidetes	Bacteroidetes	f_Bacteroidales_S24-7_group	Bacteroidales_S24-7_group	g_unclassified	unclassified	s_unclassified	unclassified
OTU_368	p_Bacteroidetes	Bacteroidetes	f_Bacteroidales_S24-7_group	Bacteroidales_S24-7_group	g_unclassified	unclassified	s_unclassified	unclassified
OTU_369	p_Bacteroidetes	Bacteroidetes	f_Bacteroidales_S24-7_group	Bacteroidales_S24-7_group	g_unclassified	unclassified	s_unclassified	unclassified
OTU_37	p_Firmicutes	Firmicutes	f_Lactobacillaceae	Lactobacillaceae	g_Lactobacillus	Lactobacillus	s_unclassified	unclassified
OTU_370	p_Bacteroidetes	Bacteroidetes	f_Bacteroidales_S24-7_group	Bacteroidales_S24-7_group	g_unclassified	unclassified	s_unclassified	unclassified
OTU_371	p_Bacteroidetes	Bacteroidetes	f_Bacteroidales_S24-7_group	Bacteroidales_S24-7_group	g_unclassified	unclassified	s_unclassified	unclassified
OTU_372	p_Bacteroidetes	Bacteroidetes	f_Bacteroidales_S24-7_group	Bacteroidales_S24-7_group	g_unclassified	unclassified	s_unclassified	unclassified
OTU_373	p_Bacteroidetes	Bacteroidetes	f_Bacteroidales_S24-7_group	Bacteroidales_S24-7_group	g_unclassified	unclassified	s_unclassified	unclassified
OTU_374	p_Bacteroidetes	Bacteroidetes	f_Bacteroidales_S24-7_group	Bacteroidales_S24-7_group	g_unclassified	unclassified	s_unclassified	unclassified
OTU_375	p_Bacteroidetes	Bacteroidetes	f_Bacteroidales_S24-7_group	Bacteroidales_S24-7_group	g_unclassified	unclassified	s_unclassified	unclassified
OTU_376	p_Bacteroidetes	Bacteroidetes	f_Bacteroidales_S24-7_group	Bacteroidales_S24-7_group	g_unclassified	unclassified	s_unclassified	unclassified
OTU_377	p_Bacteroidetes	Bacteroidetes	f_Bacteroidales_S24-7_group	Bacteroidales_S24-7_group	g_unclassified	unclassified	s_unclassified	unclassified
OTU_378	p_Bacteroidetes	Bacteroidetes	f_Bacteroidales_S24-7_group	Bacteroidales_S24-7_group	g_unclassified	unclassified	s_unclassified	unclassified
OTU_379	p_Bacteroidetes	Bacteroidetes	f_Bacteroidales_S24-7_group	Bacteroidales_S24-7_group	g_unclassified	unclassified	s_unclassified	unclassified
OTU_38	p_Proteobacteria	Proteobacteria	f_Alcaligenaceae	Alcaligenaceae	g_Parasutterella	Parasutterella	s_unclassified	unclassified
OTU_380	p_Bacteroidetes	Bacteroidetes	f_Bacteroidales_S24-7_group	Bacteroidales_S24-7_group	g_unclassified	unclassified	s_unclassified	unclassified
OTU_381	p_Bacteroidetes	Bacteroidetes	f_Bacteroidales_S24-7_group	Bacteroidales_S24-7_group	g_unclassified	unclassified	s_unclassified	unclassified
OTU_382	p_Bacteroidetes	Bacteroidetes	f_Bacteroidales_S24-7_group	Bacteroidales_S24-7_group	g_unclassified	unclassified	s_unclassified	unclassified
OTU_383	p_Bacteroidetes	Bacteroidetes	f_Porphyromonadaceae	Porphyromonadaceae	g_Odoribacter	Odoribacter	s_unclassified	unclassified
OTU_384	p_Bacteroidetes	Bacteroidetes	f_Bacteroidales_S24-7_group	Bacteroidales_S24-7_group	g_unclassified	unclassified	s_unclassified	unclassified
OTU_385	p_Bacteroidetes	Bacteroidetes	f_Bacteroidales_S24-7_group	Bacteroidales_S24-7_group	g_unclassified	unclassified	s_unclassified	unclassified
OTU_386	p_Bacteroidetes	Bacteroidetes	f_Bacteroidales_S24-7_group	Bacteroidales_S24-7_group	g_unclassified	unclassified	s_unclassified	unclassified
OTU_387	p_Bacteroidetes	Bacteroidetes	f_Bacteroidales_S24-7_group	Bacteroidales_S24-7_group	g_unclassified	unclassified	s_unclassified	unclassified
OTU_388	p_Bacteroidetes	Bacteroidetes	f_Bacteroidales_S24-7_group	Bacteroidales_S24-7_group	g_unclassified	unclassified	s_unclassified	unclassified
OTU_389	p_Bacteroidetes	Bacteroidetes	f_Bacteroidales_S24-7_group	Bacteroidales_S24-7_group	g_unclassified	unclassified	s_unclassified	unclassified
OTU_39	p_Tenericutes	Tenericutes	f_unclassified	unclassified	g_unclassified	unclassified	s_unclassified	unclassified
OTU_390	p_Bacteroidetes	Bacteroidetes	f_Bacteroidales_S24-7_group	Bacteroidales_S24-7_group	g_unclassified	unclassified	s_unclassified	unclassified
OTU_391	p_Bacteroidetes	Bacteroidetes	f_Bacteroidales_S24-7_group	Bacteroidales_S24-7_group	g_unclassified	unclassified	s_unclassified	unclassified
OTU_392	p_Bacteroidetes	Bacteroidetes	f_Bacteroidales_S24-7_group	Bacteroidales_S24-7_group	g_unclassified	unclassified	s_unclassified	unclassified
OTU_393	p_Bacteroidetes	Bacteroidetes	f_Bacteroidales_S24-7_group	Bacteroidales_S24-7_group	g_unclassified	unclassified	s_unclassified	unclassified
OTU_394	p_Bacteroidetes	Bacteroidetes	f_Bacteroidales_S24-7_group	Bacteroidales_S24-7_group	g_unclassified	unclassified	s_unclassified	unclassified
OTU_395	p_Bacteroidetes	Bacteroidetes	f_Bacteroidales_S24-7_group	Bacteroidales_S24-7_group	g_unclassified	unclassified	s_unclassified	unclassified
OTU_396	p_Bacteroidetes	Bacteroidetes	f_Bacteroidales_S24-7_group	Bacteroidales_S24-7_group	g_unclassified	unclassified	s_unclassified	unclassified
OTU_397	p_Bacteroidetes	Bacteroidetes	f_Bacteroidales_S24-7_group	Bacteroidales_S24-7_group	g_unclassified	unclassified	s_unclassified	unclassified
OTU_398	p_Bacteroidetes	Bacteroidetes	f_Bacteroidales_S24-7_group	Bacteroidales_S24-7_group	g_unclassified	unclassified	s_unclassified	unclassified
OTU_399	p_Bacteroidetes	Bacteroidetes	f_Bacteroidales_S24-7_group	Bacteroidales_S24-7_group	g_unclassified	unclassified	s_unclassified	unclassified
OTU_4	p_Firmicutes	Firmicutes	f_Peptococcaceae	Peptococcaceae	g_Peptococcus	Peptococcus	s_unclassified	unclassified
OTU_40	p_Firmicutes	Firmicutes	f_Planococcaceae	Planococcaceae	g_Sporosarcina	Sporosarcina	s_unclassified	unclassified
OTU_400	p_Bacteroidetes	Bacteroidetes	f_Bacteroidales_S24-7_group	Bacteroidales_S24-7_group	g_unclassified	unclassified	s_unclassified	unclassified
OTU_401	p_Bacteroidetes	Bacteroidetes	f_Bacteroidales_S24-7_group	Bacteroidales_S24-7_group	g_unclassified	unclassified	s_unclassified	unclassified
OTU_402	p_Bacteroidetes	Bacteroidetes	f_Porphyromonadaceae	Porphyromonadaceae	g_Odoribacter	Odoribacter	s_unclassified	unclassified
OTU_403	p_Bacteroidetes	Bacteroidetes	f_Bacteroidales_S24-7_group	Bacteroidales_S24-7_group	g_unclassified	unclassified	s_unclassified	unclassified
OTU_404	p_Bacteroidetes	Bacteroidetes	f_Bacteroidales_S24-7_group	Bacteroidales_S24-7_group	g_unclassified	unclassified	s_unclassified	unclassified
OTU_405	p_Bacteroidetes	Bacteroidetes	f_Bacteroidales_S24-7_group	Bacteroidales_S24-7_group	g_unclassified	unclassified	s_unclassified	unclassified
OTU_406	p_Bacteroidetes	Bacteroidetes	f_Bacteroidales_S24-7_group	Bacteroidales_S24-7_group	g_unclassified	unclassified	s_unclassified	unclassified
OTU_407	p_Bacteroidetes	Bacteroidetes	f_Bacteroidales_S24-7_group	Bacteroidales_S24-7_group	g_unclassified	unclassified	s_unclassified	unclassified
OTU_408	p_Bacteroidetes	Bacteroidetes	f_Bacteroidales_S24-7_group	Bacteroidales_S24-7_group	g_unclassified	unclassified	s_unclassified	unclassified
OTU_409	p_Firmicutes	Firmicutes	f_Lachnospiraceae	Lachnospiraceae	g_Lachnospiraceae_NK4A136_group	Lachnospiraceae_NK4A136_group	s_unclassified	unclassified
OTU_41	p_Firmicutes	Firmicutes	f_Aerococcaceae	Aerococcaceae	g_Facklamia	Facklamia	s_unclassified	unclassified
OTU_410	p_Bacteroidetes	Bacteroidetes	f_Bacteroidales_S24-7_group	Bacteroidales_S24-7_group	g_unclassified	unclassified	s_unclassified	unclassified
OTU_411	p_Bacteroidetes	Bacteroidetes	f_Bacteroidales_S24-7_group	Bacteroidales_S24-7_group	g_unclassified	unclassified	s_unclassified	unclassified
OTU_412	p_Bacteroidetes	Bacteroidetes	f_Bacteroidales_S24-7_group	Bacteroidales_S24-7_group	g_unclassified	unclassified	s_unclassified	unclassified
OTU_413	p_Bacteroidetes	Bacteroidetes	f_Bacteroidales_S24-7_group	Bacteroidales_S24-7_group	g_unclassified	unclassified	s_unclassified	unclassified
OTU_414	p_Bacteroidetes	Bacteroidetes	f_Bacteroidales_S24-7_group	Bacteroidales_S24-7_group	g_unclassified	unclassified	s_unclassified	unclassified
OTU_415	p_Bacteroidetes	Bacteroidetes	f_Bacteroidales_S24-7_group	Bacteroidales_S24-7_group	g_unclassified	unclassified	s_unclassified	unclassified
OTU_416	p_Bacteroidetes	Bacteroidetes	f_Bacteroidales_S24-7_group	Bacteroidales_S24-7_group	g_unclassified	unclassified	s_unclassified	unclassified
OTU_417	p_Actinobacteria	Actinobacteria	f_Bifidobacteriaceae	Bifidobacteriaceae	g_Bifidobacterium	Bifidobacterium	s_unclassified	unclassified
OTU_418	p_Bacteroidetes	Bacteroidetes	f_Bacteroidales_S24-7_group	Bacteroidales_S24-7_group	g_unclassified	unclassified	s_unclassified	unclassified
OTU_419	p_Bacteroidetes	Bacteroidetes	f_Bacteroidales_S24-7_group	Bacteroidales_S24-7_group	g_unclassified	unclassified	s_unclassified	unclassified
OTU_42	p_Firmicutes	Firmicutes	f_Erysipelotrichaceae	Erysipelotrichaceae	g_Erysipelatoclostridium	Erysipelatoclostridium	s_unclassified	unclassified
OTU_420	p_Bacteroidetes	Bacteroidetes	f_Bacteroidales_S24-7_group	Bacteroidales_S24-7_group	g_unclassified	unclassified	s_unclassified	unclassified
OTU_421	p_Bacteroidetes	Bacteroidetes	f_Bacteroidales_S24-7_group	Bacteroidales_S24-7_group	g_unclassified	unclassified	s_unclassified	unclassified
OTU_422	p_Bacteroidetes	Bacteroidetes	f_Bacteroidales_S24-7_group	Bacteroidales_S24-7_group	g_unclassified	unclassified	s_unclassified	unclassified
OTU_423	p_Bacteroidetes	Bacteroidetes	f_Bacteroidales_S24-7_group	Bacteroidales_S24-7_group	g_unclassified	unclassified	s_unclassified	unclassified
OTU_424	p_Bacteroidetes	Bacteroidetes	f_Bacteroidales_S24-7_group	Bacteroidales_S24-7_group	g_unclassified	unclassified	s_unclassified	unclassified
OTU_425	p_Bacteroidetes	Bacteroidetes	f_Bacteroidales_S24-7_group	Bacteroidales_S24-7_group	g_unclassified	unclassified	s_unclassified	unclassified
OTU_426	p_Bacteroidetes	Bacteroidetes	f_Bacteroidales_S24-7_group	Bacteroidales_S24-7_group	g_unclassified	unclassified	s_unclassified	unclassified
OTU_427	p_Bacteroidetes	Bacteroidetes	f_Bacteroidales_S24-7_group	Bacteroidales_S24-7_group	g_unclassified	unclassified	s_unclassified	unclassified
OTU_428	p_Bacteroidetes	Bacteroidetes	f_Bacteroidales_S24-7_group	Bacteroidales_S24-7_group	g_unclassified	unclassified	s_unclassified	unclassified
OTU_429	p_Bacteroidetes	Bacteroidetes	f_Bacteroidales_S24-7_group	Bacteroidales_S24-7_group	g_unclassified	unclassified	s_unclassified	unclassified
OTU_43	p_Tenericutes	Tenericutes	f_unclassified	unclassified	g_unclassified	unclassified	s_unclassified	unclassified
OTU_430	p_Bacteroidetes	Bacteroidetes	f_Bacteroidales_S24-7_group	Bacteroidales_S24-7_group	g_unclassified	unclassified	s_unclassified	unclassified
OTU_431	p_Bacteroidetes	Bacteroidetes	f_Bacteroidales_S24-7_group	Bacteroidales_S24-7_group	g_unclassified	unclassified	s_unclassified	unclassified
OTU_432	p_Bacteroidetes	Bacteroidetes	f_Bacteroidales_S24-7_group	Bacteroidales_S24-7_group	g_unclassified	unclassified	s_unclassified	unclassified
OTU_433	p_Bacteroidetes	Bacteroidetes	f_Bacteroidales_S24-7_group	Bacteroidales_S24-7_group	g_unclassified	unclassified	s_unclassified	unclassified
OTU_434	p_Bacteroidetes	Bacteroidetes	f_Bacteroidales_S24-7_group	Bacteroidales_S24-7_group	g_unclassified	unclassified	s_unclassified	unclassified
OTU_435	p_Bacteroidetes	Bacteroidetes	f_Bacteroidales_S24-7_group	Bacteroidales_S24-7_group	g_unclassified	unclassified	s_unclassified	unclassified
OTU_436	p_Bacteroidetes	Bacteroidetes	f_Bacteroidales_S24-7_group	Bacteroidales_S24-7_group	g_unclassified	unclassified	s_unclassified	unclassified
OTU_437	p_Bacteroidetes	Bacteroidetes	f_Bacteroidales_S24-7_group	Bacteroidales_S24-7_group	g_unclassified	unclassified	s_unclassified	unclassified
OTU_438	p_Bacteroidetes	Bacteroidetes	f_Bacteroidales_S24-7_group	Bacteroidales_S24-7_group	g_unclassified	unclassified	s_unclassified	unclassified
OTU_439	p_Bacteroidetes	Bacteroidetes	f_Bacteroidales_S24-7_group	Bacteroidales_S24-7_group	g_unclassified	unclassified	s_unclassified	unclassified
OTU_44	p_Tenericutes	Tenericutes	f_unclassified	unclassified	g_unclassified	unclassified	s_unclassified	unclassified
OTU_440	p_Bacteroidetes	Bacteroidetes	f_Bacteroidales_S24-7_group	Bacteroidales_S24-7_group	g_unclassified	unclassified	s_unclassified	unclassified
OTU_441	p_Bacteroidetes	Bacteroidetes	f_Bacteroidales_S24-7_group	Bacteroidales_S24-7_group	g_unclassified	unclassified	s_unclassified	unclassified
OTU_442	p_Bacteroidetes	Bacteroidetes	f_Bacteroidales_S24-7_group	Bacteroidales_S24-7_group	g_unclassified	unclassified	s_unclassified	unclassified
OTU_443	p_Bacteroidetes	Bacteroidetes	f_Bacteroidales_S24-7_group	Bacteroidales_S24-7_group	g_unclassified	unclassified	s_unclassified	unclassified
OTU_444	p_Bacteroidetes	Bacteroidetes	f_Bacteroidales_S24-7_group	Bacteroidales_S24-7_group	g_unclassified	unclassified	s_unclassified	unclassified
OTU_445	p_Bacteroidetes	Bacteroidetes	f_Bacteroidales_S24-7_group	Bacteroidales_S24-7_group	g_unclassified	unclassified	s_unclassified	unclassified
OTU_446	p_Bacteroidetes	Bacteroidetes	f_Bacteroidales_S24-7_group	Bacteroidales_S24-7_group	g_unclassified	unclassified	s_unclassified	unclassified
OTU_447	p_Bacteroidetes	Bacteroidetes	f_Bacteroidales_S24-7_group	Bacteroidales_S24-7_group	g_unclassified	unclassified	s_unclassified	unclassified
OTU_448	p_Bacteroidetes	Bacteroidetes	f_Bacteroidales_S24-7_group	Bacteroidales_S24-7_group	g_unclassified	unclassified	s_unclassified	unclassified
OTU_449	p_Bacteroidetes	Bacteroidetes	f_Bacteroidales_S24-7_group	Bacteroidales_S24-7_group	g_unclassified	unclassified	s_unclassified	unclassified
OTU_45	p_Tenericutes	Tenericutes	f_unclassified	unclassified	g_unclassified	unclassified	s_unclassified	unclassified
OTU_450	p_Bacteroidetes	Bacteroidetes	f_Bacteroidales_S24-7_group	Bacteroidales_S24-7_group	g_unclassified	unclassified	s_unclassified	unclassified
OTU_451	p_Bacteroidetes	Bacteroidetes	f_Bacteroidales_S24-7_group	Bacteroidales_S24-7_group	g_unclassified	unclassified	s_unclassified	unclassified
OTU_452	p_Bacteroidetes	Bacteroidetes	f_Bacteroidales_S24-7_group	Bacteroidales_S24-7_group	g_unclassified	unclassified	s_unclassified	unclassified
OTU_453	p_Bacteroidetes	Bacteroidetes	f_Bacteroidales_S24-7_group	Bacteroidales_S24-7_group	g_unclassified	unclassified	s_unclassified	unclassified
OTU_454	p_Bacteroidetes	Bacteroidetes	f_Bacteroidales_S24-7_group	Bacteroidales_S24-7_group	g_unclassified	unclassified	s_unclassified	unclassified
OTU_455	p_Bacteroidetes	Bacteroidetes	f_Bacteroidales_S24-7_group	Bacteroidales_S24-7_group	g_unclassified	unclassified	s_unclassified	unclassified
OTU_456	p_Bacteroidetes	Bacteroidetes	f_Bacteroidales_S24-7_group	Bacteroidales_S24-7_group	g_unclassified	unclassified	s_unclassified	unclassified
OTU_457	p_Bacteroidetes	Bacteroidetes	f_Bacteroidales_S24-7_group	Bacteroidales_S24-7_group	g_unclassified	unclassified	s_unclassified	unclassified
OTU_458	p_Bacteroidetes	Bacteroidetes	f_Bacteroidales_S24-7_group	Bacteroidales_S24-7_group	g_unclassified	unclassified	s_unclassified	unclassified
OTU_459	p_Bacteroidetes	Bacteroidetes	f_Bacteroidales_S24-7_group	Bacteroidales_S24-7_group	g_unclassified	unclassified	s_unclassified	unclassified
OTU_46	p_Firmicutes	Firmicutes	f_Enterococcaceae	Enterococcaceae	g_Vagococcus	Vagococcus	s_unclassified	unclassified
OTU_460	p_Bacteroidetes	Bacteroidetes	f_Bacteroidales_S24-7_group	Bacteroidales_S24-7_group	g_unclassified	unclassified	s_unclassified	unclassified
OTU_461	p_Bacteroidetes	Bacteroidetes	f_Bacteroidales_S24-7_group	Bacteroidales_S24-7_group	g_unclassified	unclassified	s_unclassified	unclassified
OTU_462	p_Bacteroidetes	Bacteroidetes	f_Bacteroidales_S24-7_group	Bacteroidales_S24-7_group	g_unclassified	unclassified	s_unclassified	unclassified
OTU_463	p_Firmicutes	Firmicutes	f_Lachnospiraceae	Lachnospiraceae	g_Lachnospiraceae_NK4A136_group	Lachnospiraceae_NK4A136_group	s_unclassified	unclassified
OTU_464	p_Bacteroidetes	Bacteroidetes	f_Bacteroidales_S24-7_group	Bacteroidales_S24-7_group	g_unclassified	unclassified	s_unclassified	unclassified
OTU_465	p_Bacteroidetes	Bacteroidetes	f_Bacteroidales_S24-7_group	Bacteroidales_S24-7_group	g_unclassified	unclassified	s_unclassified	unclassified
OTU_466	p_Bacteroidetes	Bacteroidetes	f_Bacteroidales_S24-7_group	Bacteroidales_S24-7_group	g_unclassified	unclassified	s_unclassified	unclassified
OTU_467	p_Bacteroidetes	Bacteroidetes	f_Bacteroidales_S24-7_group	Bacteroidales_S24-7_group	g_unclassified	unclassified	s_unclassified	unclassified
OTU_468	p_Bacteroidetes	Bacteroidetes	f_Bacteroidales_S24-7_group	Bacteroidales_S24-7_group	g_unclassified	unclassified	s_unclassified	unclassified
OTU_469	p_Bacteroidetes	Bacteroidetes	f_Bacteroidales_S24-7_group	Bacteroidales_S24-7_group	g_unclassified	unclassified	s_unclassified	unclassified
OTU_47	p_Firmicutes	Firmicutes	f_unclassified	unclassified	g_unclassified	unclassified	s_unclassified	unclassified
OTU_470	p_Bacteroidetes	Bacteroidetes	f_Bacteroidales_S24-7_group	Bacteroidales_S24-7_group	g_unclassified	unclassified	s_unclassified	unclassified
OTU_471	p_Bacteroidetes	Bacteroidetes	f_Bacteroidales_S24-7_group	Bacteroidales_S24-7_group	g_unclassified	unclassified	s_unclassified	unclassified
OTU_472	p_Bacteroidetes	Bacteroidetes	f_Bacteroidales_S24-7_group	Bacteroidales_S24-7_group	g_unclassified	unclassified	s_unclassified	unclassified
OTU_473	p_Bacteroidetes	Bacteroidetes	f_Bacteroidales_S24-7_group	Bacteroidales_S24-7_group	g_unclassified	unclassified	s_unclassified	unclassified
OTU_474	p_Bacteroidetes	Bacteroidetes	f_Bacteroidales_S24-7_group	Bacteroidales_S24-7_group	g_unclassified	unclassified	s_unclassified	unclassified
OTU_475	p_Bacteroidetes	Bacteroidetes	f_Bacteroidales_S24-7_group	Bacteroidales_S24-7_group	g_unclassified	unclassified	s_unclassified	unclassified
OTU_476	p_Bacteroidetes	Bacteroidetes	f_Bacteroidales_S24-7_group	Bacteroidales_S24-7_group	g_unclassified	unclassified	s_unclassified	unclassified
OTU_477	p_Bacteroidetes	Bacteroidetes	f_Bacteroidales_S24-7_group	Bacteroidales_S24-7_group	g_unclassified	unclassified	s_unclassified	unclassified
OTU_478	p_Bacteroidetes	Bacteroidetes	f_Bacteroidales_S24-7_group	Bacteroidales_S24-7_group	g_unclassified	unclassified	s_unclassified	unclassified
OTU_479	p_unclassified	unclassified	f_unclassified	unclassified	g_unclassified	unclassified	s_unclassified	unclassified
OTU_48	p_Firmicutes	Firmicutes	f_Streptococcaceae	Streptococcaceae	g_Streptococcus	Streptococcus	s_unclassified	unclassified
OTU_480	p_Bacteroidetes	Bacteroidetes	f_Bacteroidales_S24-7_group	Bacteroidales_S24-7_group	g_unclassified	unclassified	s_unclassified	unclassified
OTU_481	p_Bacteroidetes	Bacteroidetes	f_Bacteroidales_S24-7_group	Bacteroidales_S24-7_group	g_unclassified	unclassified	s_unclassified	unclassified
OTU_482	p_Bacteroidetes	Bacteroidetes	f_Bacteroidales_S24-7_group	Bacteroidales_S24-7_group	g_unclassified	unclassified	s_unclassified	unclassified
OTU_483	p_Bacteroidetes	Bacteroidetes	f_Bacteroidales_S24-7_group	Bacteroidales_S24-7_group	g_unclassified	unclassified	s_unclassified	unclassified
OTU_484	p_Bacteroidetes	Bacteroidetes	f_Bacteroidales_S24-7_group	Bacteroidales_S24-7_group	g_unclassified	unclassified	s_unclassified	unclassified
OTU_485	p_Bacteroidetes	Bacteroidetes	f_Bacteroidales_S24-7_group	Bacteroidales_S24-7_group	g_unclassified	unclassified	s_unclassified	unclassified
OTU_486	p_Bacteroidetes	Bacteroidetes	f_Porphyromonadaceae	Porphyromonadaceae	g_Odoribacter	Odoribacter	s_unclassified	unclassified
OTU_487	p_Bacteroidetes	Bacteroidetes	f_Bacteroidales_S24-7_group	Bacteroidales_S24-7_group	g_unclassified	unclassified	s_unclassified	unclassified
OTU_488	p_Bacteroidetes	Bacteroidetes	f_Bacteroidales_S24-7_group	Bacteroidales_S24-7_group	g_unclassified	unclassified	s_unclassified	unclassified
OTU_489	p_Bacteroidetes	Bacteroidetes	f_Bacteroidales_S24-7_group	Bacteroidales_S24-7_group	g_unclassified	unclassified	s_unclassified	unclassified
OTU_49	p_Tenericutes	Tenericutes	f_unclassified	unclassified	g_unclassified	unclassified	s_unclassified	unclassified
OTU_490	p_Bacteroidetes	Bacteroidetes	f_Bacteroidales_S24-7_group	Bacteroidales_S24-7_group	g_unclassified	unclassified	s_unclassified	unclassified
OTU_491	p_Bacteroidetes	Bacteroidetes	f_Bacteroidales_S24-7_group	Bacteroidales_S24-7_group	g_unclassified	unclassified	s_unclassified	unclassified
OTU_492	p_Bacteroidetes	Bacteroidetes	f_Bacteroidales_S24-7_group	Bacteroidales_S24-7_group	g_unclassified	unclassified	s_unclassified	unclassified
OTU_493	p_Bacteroidetes	Bacteroidetes	f_Bacteroidales_S24-7_group	Bacteroidales_S24-7_group	g_unclassified	unclassified	s_unclassified	unclassified
OTU_494	p_Bacteroidetes	Bacteroidetes	f_Bacteroidales_S24-7_group	Bacteroidales_S24-7_group	g_unclassified	unclassified	s_unclassified	unclassified
OTU_495	p_Bacteroidetes	Bacteroidetes	f_Porphyromonadaceae	Porphyromonadaceae	g_Odoribacter	Odoribacter	s_unclassified	unclassified
OTU_496	p_Bacteroidetes	Bacteroidetes	f_Bacteroidales_S24-7_group	Bacteroidales_S24-7_group	g_unclassified	unclassified	s_unclassified	unclassified
OTU_497	p_Bacteroidetes	Bacteroidetes	f_Bacteroidales_S24-7_group	Bacteroidales_S24-7_group	g_unclassified	unclassified	s_unclassified	unclassified
OTU_498	p_Bacteroidetes	Bacteroidetes	f_Porphyromonadaceae	Porphyromonadaceae	g_Odoribacter	Odoribacter	s_unclassified	unclassified
OTU_499	p_Bacteroidetes	Bacteroidetes	f_Bacteroidales_S24-7_group	Bacteroidales_S24-7_group	g_unclassified	unclassified	s_unclassified	unclassified
OTU_5	p_Firmicutes	Firmicutes	f_Erysipelotrichaceae	Erysipelotrichaceae	g_unclassified	unclassified	s_unclassified	unclassified
OTU_50	p_Deferribacteres	Deferribacteres	f_Deferribacteraceae	Deferribacteraceae	g_Mucispirillum	Mucispirillum	s_unclassified	unclassified
OTU_500	p_Bacteroidetes	Bacteroidetes	f_Bacteroidales_S24-7_group	Bacteroidales_S24-7_group	g_unclassified	unclassified	s_unclassified	unclassified
OTU_501	p_Bacteroidetes	Bacteroidetes	f_Bacteroidales_S24-7_group	Bacteroidales_S24-7_group	g_unclassified	unclassified	s_unclassified	unclassified
OTU_502	p_Bacteroidetes	Bacteroidetes	f_unclassified	unclassified	g_unclassified	unclassified	s_unclassified	unclassified
OTU_503	p_Bacteroidetes	Bacteroidetes	f_Bacteroidales_S24-7_group	Bacteroidales_S24-7_group	g_unclassified	unclassified	s_unclassified	unclassified
OTU_504	p_Bacteroidetes	Bacteroidetes	f_Bacteroidales_S24-7_group	Bacteroidales_S24-7_group	g_unclassified	unclassified	s_unclassified	unclassified
OTU_505	p_Bacteroidetes	Bacteroidetes	f_Bacteroidales_S24-7_group	Bacteroidales_S24-7_group	g_unclassified	unclassified	s_unclassified	unclassified
OTU_506	p_Bacteroidetes	Bacteroidetes	f_Bacteroidales_S24-7_group	Bacteroidales_S24-7_group	g_unclassified	unclassified	s_unclassified	unclassified
OTU_507	p_Bacteroidetes	Bacteroidetes	f_Bacteroidales_S24-7_group	Bacteroidales_S24-7_group	g_unclassified	unclassified	s_unclassified	unclassified
OTU_508	p_Bacteroidetes	Bacteroidetes	f_Bacteroidales_S24-7_group	Bacteroidales_S24-7_group	g_unclassified	unclassified	s_unclassified	unclassified
OTU_509	p_Bacteroidetes	Bacteroidetes	f_Bacteroidales_S24-7_group	Bacteroidales_S24-7_group	g_unclassified	unclassified	s_unclassified	unclassified
OTU_51	p_Tenericutes	Tenericutes	f_unclassified	unclassified	g_unclassified	unclassified	s_unclassified	unclassified
OTU_510	p_Bacteroidetes	Bacteroidetes	f_Bacteroidales_S24-7_group	Bacteroidales_S24-7_group	g_unclassified	unclassified	s_unclassified	unclassified
OTU_511	p_Bacteroidetes	Bacteroidetes	f_Bacteroidales_S24-7_group	Bacteroidales_S24-7_group	g_unclassified	unclassified	s_unclassified	unclassified
OTU_512	p_Bacteroidetes	Bacteroidetes	f_Bacteroidales_S24-7_group	Bacteroidales_S24-7_group	g_unclassified	unclassified	s_unclassified	unclassified
OTU_513	p_Bacteroidetes	Bacteroidetes	f_Bacteroidales_S24-7_group	Bacteroidales_S24-7_group	g_unclassified	unclassified	s_unclassified	unclassified
OTU_514	p_Bacteroidetes	Bacteroidetes	f_Porphyromonadaceae	Porphyromonadaceae	g_Odoribacter	Odoribacter	s_unclassified	unclassified
OTU_515	p_Bacteroidetes	Bacteroidetes	f_Porphyromonadaceae	Porphyromonadaceae	g_Odoribacter	Odoribacter	s_unclassified	unclassified
OTU_516	p_Bacteroidetes	Bacteroidetes	f_unclassified	unclassified	g_unclassified	unclassified	s_unclassified	unclassified
OTU_517	p_Bacteroidetes	Bacteroidetes	f_Bacteroidales_S24-7_group	Bacteroidales_S24-7_group	g_unclassified	unclassified	s_unclassified	unclassified
OTU_518	p_Bacteroidetes	Bacteroidetes	f_Bacteroidales_S24-7_group	Bacteroidales_S24-7_group	g_unclassified	unclassified	s_unclassified	unclassified
OTU_519	p_Bacteroidetes	Bacteroidetes	f_Bacteroidales_S24-7_group	Bacteroidales_S24-7_group	g_unclassified	unclassified	s_unclassified	unclassified
OTU_52	p_Firmicutes	Firmicutes	f_Aerococcaceae	Aerococcaceae	g_Globicatella	Globicatella	s_unclassified	unclassified
OTU_520	p_Bacteroidetes	Bacteroidetes	f_Bacteroidales_S24-7_group	Bacteroidales_S24-7_group	g_unclassified	unclassified	s_unclassified	unclassified
OTU_521	p_Bacteroidetes	Bacteroidetes	f_Bacteroidales_S24-7_group	Bacteroidales_S24-7_group	g_unclassified	unclassified	s_unclassified	unclassified
OTU_522	p_Bacteroidetes	Bacteroidetes	f_Bacteroidales_S24-7_group	Bacteroidales_S24-7_group	g_unclassified	unclassified	s_unclassified	unclassified
OTU_523	p_Bacteroidetes	Bacteroidetes	f_Bacteroidales_S24-7_group	Bacteroidales_S24-7_group	g_unclassified	unclassified	s_unclassified	unclassified
OTU_524	p_Bacteroidetes	Bacteroidetes	f_Bacteroidales_S24-7_group	Bacteroidales_S24-7_group	g_unclassified	unclassified	s_unclassified	unclassified
OTU_525	p_Bacteroidetes	Bacteroidetes	f_Bacteroidales_S24-7_group	Bacteroidales_S24-7_group	g_unclassified	unclassified	s_unclassified	unclassified
OTU_526	p_Bacteroidetes	Bacteroidetes	f_Bacteroidales_S24-7_group	Bacteroidales_S24-7_group	g_unclassified	unclassified	s_unclassified	unclassified
OTU_527	p_Bacteroidetes	Bacteroidetes	f_Bacteroidales_S24-7_group	Bacteroidales_S24-7_group	g_unclassified	unclassified	s_unclassified	unclassified
OTU_528	p_Bacteroidetes	Bacteroidetes	f_Bacteroidales_S24-7_group	Bacteroidales_S24-7_group	g_unclassified	unclassified	s_unclassified	unclassified
OTU_529	p_Bacteroidetes	Bacteroidetes	f_Bacteroidales_S24-7_group	Bacteroidales_S24-7_group	g_unclassified	unclassified	s_unclassified	unclassified
OTU_53	p_Tenericutes	Tenericutes	f_unclassified	unclassified	g_unclassified	unclassified	s_unclassified	unclassified
OTU_530	p_Bacteroidetes	Bacteroidetes	f_Bacteroidales_S24-7_group	Bacteroidales_S24-7_group	g_unclassified	unclassified	s_unclassified	unclassified
OTU_531	p_Bacteroidetes	Bacteroidetes	f_Bacteroidales_S24-7_group	Bacteroidales_S24-7_group	g_unclassified	unclassified	s_unclassified	unclassified
OTU_532	p_Bacteroidetes	Bacteroidetes	f_Bacteroidales_S24-7_group	Bacteroidales_S24-7_group	g_unclassified	unclassified	s_unclassified	unclassified
OTU_533	p_Bacteroidetes	Bacteroidetes	f_Bacteroidales_S24-7_group	Bacteroidales_S24-7_group	g_unclassified	unclassified	s_unclassified	unclassified
OTU_534	p_Bacteroidetes	Bacteroidetes	f_Bacteroidales_S24-7_group	Bacteroidales_S24-7_group	g_unclassified	unclassified	s_unclassified	unclassified
OTU_535	p_Bacteroidetes	Bacteroidetes	f_Bacteroidales_S24-7_group	Bacteroidales_S24-7_group	g_unclassified	unclassified	s_unclassified	unclassified
OTU_536	p_Bacteroidetes	Bacteroidetes	f_Bacteroidales_S24-7_group	Bacteroidales_S24-7_group	g_unclassified	unclassified	s_unclassified	unclassified
OTU_537	p_unclassified	unclassified	f_unclassified	unclassified	g_unclassified	unclassified	s_unclassified	unclassified
OTU_538	p_Bacteroidetes	Bacteroidetes	f_Bacteroidales_S24-7_group	Bacteroidales_S24-7_group	g_unclassified	unclassified	s_unclassified	unclassified
OTU_539	p_Bacteroidetes	Bacteroidetes	f_Bacteroidales_S24-7_group	Bacteroidales_S24-7_group	g_unclassified	unclassified	s_unclassified	unclassified
OTU_54	p_Firmicutes	Firmicutes	f_Erysipelotrichaceae	Erysipelotrichaceae	g_Faecalibaculum	Faecalibaculum	s_unclassified	unclassified
OTU_540	p_Bacteroidetes	Bacteroidetes	f_Bacteroidales_S24-7_group	Bacteroidales_S24-7_group	g_unclassified	unclassified	s_unclassified	unclassified
OTU_541	p_Bacteroidetes	Bacteroidetes	f_Bacteroidales_S24-7_group	Bacteroidales_S24-7_group	g_unclassified	unclassified	s_unclassified	unclassified
OTU_542	p_Bacteroidetes	Bacteroidetes	f_Bacteroidales_S24-7_group	Bacteroidales_S24-7_group	g_unclassified	unclassified	s_unclassified	unclassified
OTU_543	p_Bacteroidetes	Bacteroidetes	f_Bacteroidales_S24-7_group	Bacteroidales_S24-7_group	g_unclassified	unclassified	s_unclassified	unclassified
OTU_544	p_Bacteroidetes	Bacteroidetes	f_Bacteroidales_S24-7_group	Bacteroidales_S24-7_group	g_unclassified	unclassified	s_unclassified	unclassified
OTU_545	p_Bacteroidetes	Bacteroidetes	f_Bacteroidales_S24-7_group	Bacteroidales_S24-7_group	g_unclassified	unclassified	s_unclassified	unclassified
OTU_546	p_Bacteroidetes	Bacteroidetes	f_Bacteroidales_S24-7_group	Bacteroidales_S24-7_group	g_unclassified	unclassified	s_unclassified	unclassified
OTU_547	p_unclassified	unclassified	f_unclassified	unclassified	g_unclassified	unclassified	s_unclassified	unclassified
OTU_548	p_Bacteroidetes	Bacteroidetes	f_Bacteroidales_S24-7_group	Bacteroidales_S24-7_group	g_unclassified	unclassified	s_unclassified	unclassified
OTU_549	p_Bacteroidetes	Bacteroidetes	f_Bacteroidales_S24-7_group	Bacteroidales_S24-7_group	g_unclassified	unclassified	s_unclassified	unclassified
OTU_55	p_Firmicutes	Firmicutes	f_Lactobacillaceae	Lactobacillaceae	g_Lactobacillus	Lactobacillus	s_unclassified	unclassified
OTU_550	p_Bacteroidetes	Bacteroidetes	f_Bacteroidales_S24-7_group	Bacteroidales_S24-7_group	g_unclassified	unclassified	s_unclassified	unclassified
OTU_551	p_Bacteroidetes	Bacteroidetes	f_Bacteroidales_S24-7_group	Bacteroidales_S24-7_group	g_unclassified	unclassified	s_unclassified	unclassified
OTU_552	p_Bacteroidetes	Bacteroidetes	f_Porphyromonadaceae	Porphyromonadaceae	g_Odoribacter	Odoribacter	s_unclassified	unclassified
OTU_553	p_Bacteroidetes	Bacteroidetes	f_Porphyromonadaceae	Porphyromonadaceae	g_Odoribacter	Odoribacter	s_unclassified	unclassified
OTU_554	p_Bacteroidetes	Bacteroidetes	f_Bacteroidales_S24-7_group	Bacteroidales_S24-7_group	g_unclassified	unclassified	s_unclassified	unclassified
OTU_555	p_Bacteroidetes	Bacteroidetes	f_Bacteroidales_S24-7_group	Bacteroidales_S24-7_group	g_unclassified	unclassified	s_unclassified	unclassified
OTU_556	p_Bacteroidetes	Bacteroidetes	f_Bacteroidales_S24-7_group	Bacteroidales_S24-7_group	g_unclassified	unclassified	s_unclassified	unclassified
OTU_557	p_Bacteroidetes	Bacteroidetes	f_Bacteroidales_S24-7_group	Bacteroidales_S24-7_group	g_unclassified	unclassified	s_unclassified	unclassified
OTU_558	p_Bacteroidetes	Bacteroidetes	f_Bacteroidales_S24-7_group	Bacteroidales_S24-7_group	g_unclassified	unclassified	s_unclassified	unclassified
OTU_559	p_Bacteroidetes	Bacteroidetes	f_Bacteroidales_S24-7_group	Bacteroidales_S24-7_group	g_unclassified	unclassified	s_unclassified	unclassified
OTU_56	p_Firmicutes	Firmicutes	f_Streptococcaceae	Streptococcaceae	g_unclassified	unclassified	s_unclassified	unclassified
OTU_560	p_Bacteroidetes	Bacteroidetes	f_Bacteroidales_S24-7_group	Bacteroidales_S24-7_group	g_unclassified	unclassified	s_unclassified	unclassified
OTU_561	p_Bacteroidetes	Bacteroidetes	f_Bacteroidales_S24-7_group	Bacteroidales_S24-7_group	g_unclassified	unclassified	s_unclassified	unclassified
OTU_562	p_Bacteroidetes	Bacteroidetes	f_Bacteroidales_S24-7_group	Bacteroidales_S24-7_group	g_unclassified	unclassified	s_unclassified	unclassified
OTU_563	p_Bacteroidetes	Bacteroidetes	f_Bacteroidales_S24-7_group	Bacteroidales_S24-7_group	g_unclassified	unclassified	s_unclassified	unclassified
OTU_564	p_Bacteroidetes	Bacteroidetes	f_Bacteroidales_S24-7_group	Bacteroidales_S24-7_group	g_unclassified	unclassified	s_unclassified	unclassified
OTU_565	p_Bacteroidetes	Bacteroidetes	f_Bacteroidales_S24-7_group	Bacteroidales_S24-7_group	g_unclassified	unclassified	s_unclassified	unclassified
OTU_566	p_Bacteroidetes	Bacteroidetes	f_Bacteroidales_S24-7_group	Bacteroidales_S24-7_group	g_unclassified	unclassified	s_unclassified	unclassified
OTU_567	p_Bacteroidetes	Bacteroidetes	f_Bacteroidales_S24-7_group	Bacteroidales_S24-7_group	g_unclassified	unclassified	s_unclassified	unclassified
OTU_568	p_Bacteroidetes	Bacteroidetes	f_Bacteroidales_S24-7_group	Bacteroidales_S24-7_group	g_unclassified	unclassified	s_unclassified	unclassified
OTU_569	p_Bacteroidetes	Bacteroidetes	f_Bacteroidales_S24-7_group	Bacteroidales_S24-7_group	g_unclassified	unclassified	s_unclassified	unclassified
OTU_57	p_Firmicutes	Firmicutes	f_Carnobacteriaceae	Carnobacteriaceae	g_Trichococcus	Trichococcus	s_Trichococcus_sp._CY-44	Trichococcus_sp._CY-44
OTU_570	p_Bacteroidetes	Bacteroidetes	f_Bacteroidales_S24-7_group	Bacteroidales_S24-7_group	g_unclassified	unclassified	s_unclassified	unclassified
OTU_571	p_Bacteroidetes	Bacteroidetes	f_Bacteroidales_S24-7_group	Bacteroidales_S24-7_group	g_unclassified	unclassified	s_unclassified	unclassified
OTU_573	p_Bacteroidetes	Bacteroidetes	f_Bacteroidales_S24-7_group	Bacteroidales_S24-7_group	g_unclassified	unclassified	s_unclassified	unclassified
OTU_574	p_Bacteroidetes	Bacteroidetes	f_Bacteroidales_S24-7_group	Bacteroidales_S24-7_group	g_unclassified	unclassified	s_unclassified	unclassified
OTU_576	p_Bacteroidetes	Bacteroidetes	f_unclassified	unclassified	g_unclassified	unclassified	s_unclassified	unclassified
OTU_577	p_Bacteroidetes	Bacteroidetes	f_Bacteroidales_S24-7_group	Bacteroidales_S24-7_group	g_unclassified	unclassified	s_unclassified	unclassified
OTU_578	p_Bacteroidetes	Bacteroidetes	f_Bacteroidales_S24-7_group	Bacteroidales_S24-7_group	g_unclassified	unclassified	s_unclassified	unclassified
OTU_579	p_Bacteroidetes	Bacteroidetes	f_Bacteroidales_S24-7_group	Bacteroidales_S24-7_group	g_unclassified	unclassified	s_unclassified	unclassified
OTU_58	p_Tenericutes	Tenericutes	f_unclassified	unclassified	g_unclassified	unclassified	s_unclassified	unclassified
OTU_580	p_Bacteroidetes	Bacteroidetes	f_Bacteroidales_S24-7_group	Bacteroidales_S24-7_group	g_unclassified	unclassified	s_unclassified	unclassified
OTU_581	p_Bacteroidetes	Bacteroidetes	f_Porphyromonadaceae	Porphyromonadaceae	g_Odoribacter	Odoribacter	s_unclassified	unclassified
OTU_582	p_Bacteroidetes	Bacteroidetes	f_Porphyromonadaceae	Porphyromonadaceae	g_Odoribacter	Odoribacter	s_unclassified	unclassified
OTU_583	p_Bacteroidetes	Bacteroidetes	f_Bacteroidales_S24-7_group	Bacteroidales_S24-7_group	g_unclassified	unclassified	s_unclassified	unclassified
OTU_584	p_Bacteroidetes	Bacteroidetes	f_Bacteroidales_S24-7_group	Bacteroidales_S24-7_group	g_unclassified	unclassified	s_unclassified	unclassified
OTU_585	p_Bacteroidetes	Bacteroidetes	f_Bacteroidales_S24-7_group	Bacteroidales_S24-7_group	g_unclassified	unclassified	s_unclassified	unclassified
OTU_586	p_Bacteroidetes	Bacteroidetes	f_Bacteroidales_S24-7_group	Bacteroidales_S24-7_group	g_unclassified	unclassified	s_unclassified	unclassified
OTU_587	p_Bacteroidetes	Bacteroidetes	f_Bacteroidales_S24-7_group	Bacteroidales_S24-7_group	g_unclassified	unclassified	s_unclassified	unclassified
OTU_588	p_Bacteroidetes	Bacteroidetes	f_Bacteroidales_S24-7_group	Bacteroidales_S24-7_group	g_unclassified	unclassified	s_unclassified	unclassified
OTU_589	p_Bacteroidetes	Bacteroidetes	f_Bacteroidales_S24-7_group	Bacteroidales_S24-7_group	g_unclassified	unclassified	s_unclassified	unclassified
OTU_59	p_Tenericutes	Tenericutes	f_unclassified	unclassified	g_unclassified	unclassified	s_unclassified	unclassified
OTU_590	p_Bacteroidetes	Bacteroidetes	f_unclassified	unclassified	g_unclassified	unclassified	s_unclassified	unclassified
OTU_591	p_Bacteroidetes	Bacteroidetes	f_Bacteroidales_S24-7_group	Bacteroidales_S24-7_group	g_unclassified	unclassified	s_unclassified	unclassified
OTU_592	p_Bacteroidetes	Bacteroidetes	f_Bacteroidales_S24-7_group	Bacteroidales_S24-7_group	g_unclassified	unclassified	s_unclassified	unclassified
OTU_593	p_Bacteroidetes	Bacteroidetes	f_Bacteroidales_S24-7_group	Bacteroidales_S24-7_group	g_unclassified	unclassified	s_unclassified	unclassified
OTU_594	p_Bacteroidetes	Bacteroidetes	f_Bacteroidales_S24-7_group	Bacteroidales_S24-7_group	g_unclassified	unclassified	s_unclassified	unclassified
OTU_595	p_Bacteroidetes	Bacteroidetes	f_Bacteroidales_S24-7_group	Bacteroidales_S24-7_group	g_unclassified	unclassified	s_unclassified	unclassified
OTU_596	p_Bacteroidetes	Bacteroidetes	f_Bacteroidales_S24-7_group	Bacteroidales_S24-7_group	g_unclassified	unclassified	s_unclassified	unclassified
OTU_597	p_Bacteroidetes	Bacteroidetes	f_Bacteroidales_S24-7_group	Bacteroidales_S24-7_group	g_unclassified	unclassified	s_unclassified	unclassified
OTU_598	p_Bacteroidetes	Bacteroidetes	f_Bacteroidales_S24-7_group	Bacteroidales_S24-7_group	g_unclassified	unclassified	s_unclassified	unclassified
OTU_599	p_Bacteroidetes	Bacteroidetes	f_Bacteroidales_S24-7_group	Bacteroidales_S24-7_group	g_unclassified	unclassified	s_unclassified	unclassified
OTU_6	p_Firmicutes	Firmicutes	f_Peptococcaceae	Peptococcaceae	g_unclassified	unclassified	s_unclassified	unclassified
OTU_60	p_Tenericutes	Tenericutes	f_unclassified	unclassified	g_unclassified	unclassified	s_unclassified	unclassified
OTU_600	p_Bacteroidetes	Bacteroidetes	f_Bacteroidales_S24-7_group	Bacteroidales_S24-7_group	g_unclassified	unclassified	s_unclassified	unclassified
OTU_601	p_Bacteroidetes	Bacteroidetes	f_Bacteroidales_S24-7_group	Bacteroidales_S24-7_group	g_unclassified	unclassified	s_unclassified	unclassified
OTU_602	p_Actinobacteria	Actinobacteria	f_Coriobacteriaceae	Coriobacteriaceae	g_unclassified	unclassified	s_unclassified	unclassified
OTU_603	p_Bacteroidetes	Bacteroidetes	f_Bacteroidales_S24-7_group	Bacteroidales_S24-7_group	g_unclassified	unclassified	s_unclassified	unclassified
OTU_604	p_Bacteroidetes	Bacteroidetes	f_Bacteroidales_S24-7_group	Bacteroidales_S24-7_group	g_unclassified	unclassified	s_unclassified	unclassified
OTU_605	p_Bacteroidetes	Bacteroidetes	f_Bacteroidales_S24-7_group	Bacteroidales_S24-7_group	g_unclassified	unclassified	s_unclassified	unclassified
OTU_606	p_Bacteroidetes	Bacteroidetes	f_Bacteroidales_S24-7_group	Bacteroidales_S24-7_group	g_unclassified	unclassified	s_unclassified	unclassified
OTU_607	p_Bacteroidetes	Bacteroidetes	f_Bacteroidales_S24-7_group	Bacteroidales_S24-7_group	g_unclassified	unclassified	s_unclassified	unclassified
OTU_608	p_Bacteroidetes	Bacteroidetes	f_Bacteroidales_S24-7_group	Bacteroidales_S24-7_group	g_unclassified	unclassified	s_unclassified	unclassified
OTU_609	p_Bacteroidetes	Bacteroidetes	f_Bacteroidales_S24-7_group	Bacteroidales_S24-7_group	g_unclassified	unclassified	s_unclassified	unclassified
OTU_61	p_Tenericutes	Tenericutes	f_unclassified	unclassified	g_unclassified	unclassified	s_unclassified	unclassified
OTU_610	p_Bacteroidetes	Bacteroidetes	f_Bacteroidales_S24-7_group	Bacteroidales_S24-7_group	g_unclassified	unclassified	s_unclassified	unclassified
OTU_611	p_Bacteroidetes	Bacteroidetes	f_Porphyromonadaceae	Porphyromonadaceae	g_Odoribacter	Odoribacter	s_unclassified	unclassified
OTU_612	p_Bacteroidetes	Bacteroidetes	f_Bacteroidales_S24-7_group	Bacteroidales_S24-7_group	g_unclassified	unclassified	s_unclassified	unclassified
OTU_613	p_Bacteroidetes	Bacteroidetes	f_Bacteroidales_S24-7_group	Bacteroidales_S24-7_group	g_unclassified	unclassified	s_unclassified	unclassified
OTU_614	p_Bacteroidetes	Bacteroidetes	f_Bacteroidales_S24-7_group	Bacteroidales_S24-7_group	g_unclassified	unclassified	s_unclassified	unclassified
OTU_615	p_Bacteroidetes	Bacteroidetes	f_Bacteroidales_S24-7_group	Bacteroidales_S24-7_group	g_unclassified	unclassified	s_unclassified	unclassified
OTU_616	p_Bacteroidetes	Bacteroidetes	f_Bacteroidales_S24-7_group	Bacteroidales_S24-7_group	g_unclassified	unclassified	s_unclassified	unclassified
OTU_617	p_Bacteroidetes	Bacteroidetes	f_Bacteroidales_S24-7_group	Bacteroidales_S24-7_group	g_unclassified	unclassified	s_unclassified	unclassified
OTU_618	p_Bacteroidetes	Bacteroidetes	f_Porphyromonadaceae	Porphyromonadaceae	g_Odoribacter	Odoribacter	s_unclassified	unclassified
OTU_619	p_Bacteroidetes	Bacteroidetes	f_Bacteroidales_S24-7_group	Bacteroidales_S24-7_group	g_unclassified	unclassified	s_unclassified	unclassified
OTU_62	p_Firmicutes	Firmicutes	f_Bacillaceae	Bacillaceae	g_Anoxybacillus	Anoxybacillus	s_unclassified	unclassified
OTU_620	p_Bacteroidetes	Bacteroidetes	f_Bacteroidales_S24-7_group	Bacteroidales_S24-7_group	g_unclassified	unclassified	s_unclassified	unclassified
OTU_621	p_Bacteroidetes	Bacteroidetes	f_Porphyromonadaceae	Porphyromonadaceae	g_Odoribacter	Odoribacter	s_unclassified	unclassified
OTU_622	p_Bacteroidetes	Bacteroidetes	f_Bacteroidales_S24-7_group	Bacteroidales_S24-7_group	g_unclassified	unclassified	s_unclassified	unclassified
OTU_623	p_Bacteroidetes	Bacteroidetes	f_Bacteroidales_S24-7_group	Bacteroidales_S24-7_group	g_unclassified	unclassified	s_unclassified	unclassified
OTU_624	p_Bacteroidetes	Bacteroidetes	f_Bacteroidales_S24-7_group	Bacteroidales_S24-7_group	g_unclassified	unclassified	s_unclassified	unclassified
OTU_625	p_Bacteroidetes	Bacteroidetes	f_Bacteroidales_S24-7_group	Bacteroidales_S24-7_group	g_unclassified	unclassified	s_unclassified	unclassified
OTU_626	p_Bacteroidetes	Bacteroidetes	f_Porphyromonadaceae	Porphyromonadaceae	g_Odoribacter	Odoribacter	s_unclassified	unclassified
OTU_627	p_Firmicutes	Firmicutes	f_Lachnospiraceae	Lachnospiraceae	g_Lachnospiraceae_NK4A136_group	Lachnospiraceae_NK4A136_group	s_unclassified	unclassified
OTU_628	p_Firmicutes	Firmicutes	f_Lachnospiraceae	Lachnospiraceae	g_Acetatifactor	Acetatifactor	s_unclassified	unclassified
OTU_629	p_Firmicutes	Firmicutes	f_Lachnospiraceae	Lachnospiraceae	g_unclassified	unclassified	s_unclassified	unclassified
OTU_63	p_Tenericutes	Tenericutes	f_unclassified	unclassified	g_unclassified	unclassified	s_unclassified	unclassified
OTU_630	p_Bacteroidetes	Bacteroidetes	f_Bacteroidales_S24-7_group	Bacteroidales_S24-7_group	g_unclassified	unclassified	s_unclassified	unclassified
OTU_631	p_Firmicutes	Firmicutes	f_Lachnospiraceae	Lachnospiraceae	g_Lachnospiraceae_NK4A136_group	Lachnospiraceae_NK4A136_group	s_unclassified	unclassified
OTU_632	p_Bacteroidetes	Bacteroidetes	f_Bacteroidales_S24-7_group	Bacteroidales_S24-7_group	g_unclassified	unclassified	s_unclassified	unclassified
OTU_633	p_Bacteroidetes	Bacteroidetes	f_Rikenellaceae	Rikenellaceae	g_Alistipes	Alistipes	s_unclassified	unclassified
OTU_634	p_Bacteroidetes	Bacteroidetes	f_Bacteroidales_S24-7_group	Bacteroidales_S24-7_group	g_unclassified	unclassified	s_unclassified	unclassified
OTU_635	p_unclassified	unclassified	f_unclassified	unclassified	g_unclassified	unclassified	s_unclassified	unclassified
OTU_636	p_Firmicutes	Firmicutes	f_Lachnospiraceae	Lachnospiraceae	g_unclassified	unclassified	s_unclassified	unclassified
OTU_637	p_Firmicutes	Firmicutes	f_Lachnospiraceae	Lachnospiraceae	g_Lachnospiraceae_NK4A136_group	Lachnospiraceae_NK4A136_group	s_unclassified	unclassified
OTU_638	p_Firmicutes	Firmicutes	f_Lachnospiraceae	Lachnospiraceae	g_Lachnospiraceae_NK4A136_group	Lachnospiraceae_NK4A136_group	s_unclassified	unclassified
OTU_639	p_Bacteroidetes	Bacteroidetes	f_Bacteroidaceae	Bacteroidaceae	g_Bacteroides	Bacteroides	s_unclassified	unclassified
OTU_64	p_Tenericutes	Tenericutes	f_unclassified	unclassified	g_unclassified	unclassified	s_unclassified	unclassified
OTU_640	p_unclassified	unclassified	f_unclassified	unclassified	g_unclassified	unclassified	s_unclassified	unclassified
OTU_641	p_Bacteroidetes	Bacteroidetes	f_Bacteroidales_S24-7_group	Bacteroidales_S24-7_group	g_unclassified	unclassified	s_unclassified	unclassified
OTU_642	p_Firmicutes	Firmicutes	f_Lachnospiraceae	Lachnospiraceae	g_unclassified	unclassified	s_unclassified	unclassified
OTU_643	p_Firmicutes	Firmicutes	f_Ruminococcaceae	Ruminococcaceae	g_Ruminococcaceae_UCG-014	Ruminococcaceae_UCG-014	s_unclassified	unclassified
OTU_644	p_Firmicutes	Firmicutes	f_Lachnospiraceae	Lachnospiraceae	g_unclassified	unclassified	s_unclassified	unclassified
OTU_645	p_Proteobacteria	Proteobacteria	f_Desulfovibrionaceae	Desulfovibrionaceae	g_Desulfovibrio	Desulfovibrio	s_Desulfovibrio_sp._enrichment_culture_clone_Jdgsrb034	Desulfovibrio_sp._enrichment_culture_clone_Jdgsrb034
OTU_646	p_Bacteroidetes	Bacteroidetes	f_Bacteroidales_S24-7_group	Bacteroidales_S24-7_group	g_unclassified	unclassified	s_unclassified	unclassified
OTU_647	p_Bacteroidetes	Bacteroidetes	f_Bacteroidales_S24-7_group	Bacteroidales_S24-7_group	g_unclassified	unclassified	s_unclassified	unclassified
OTU_648	p_Firmicutes	Firmicutes	f_Lachnospiraceae	Lachnospiraceae	g_Eubacterium_xylanophilum_group	Eubacterium_xylanophilum_group	s_unclassified	unclassified
OTU_649	p_Firmicutes	Firmicutes	f_Ruminococcaceae	Ruminococcaceae	g_uncultured	uncultured	s_unclassified	unclassified
OTU_65	p_Firmicutes	Firmicutes	f_Lactobacillaceae	Lactobacillaceae	g_Lactobacillus	Lactobacillus	s_Lactobacillus_casei	Lactobacillus_casei
OTU_650	p_Bacteroidetes	Bacteroidetes	f_Rikenellaceae	Rikenellaceae	g_Alistipes	Alistipes	s_unclassified	unclassified
OTU_651	p_Firmicutes	Firmicutes	f_Lachnospiraceae	Lachnospiraceae	g_Acetatifactor	Acetatifactor	s_unclassified	unclassified
OTU_652	p_Firmicutes	Firmicutes	f_Lachnospiraceae	Lachnospiraceae	g_Lachnospiraceae_NK4A136_group	Lachnospiraceae_NK4A136_group	s_unclassified	unclassified
OTU_653	p_Bacteroidetes	Bacteroidetes	f_Bacteroidales_S24-7_group	Bacteroidales_S24-7_group	g_unclassified	unclassified	s_unclassified	unclassified
OTU_654	p_Firmicutes	Firmicutes	f_Lachnospiraceae	Lachnospiraceae	g_Lachnospiraceae_NK4A136_group	Lachnospiraceae_NK4A136_group	s_unclassified	unclassified
OTU_655	p_Firmicutes	Firmicutes	f_Lachnospiraceae	Lachnospiraceae	g_unclassified	unclassified	s_unclassified	unclassified
OTU_656	p_Bacteroidetes	Bacteroidetes	f_Bacteroidales_S24-7_group	Bacteroidales_S24-7_group	g_unclassified	unclassified	s_unclassified	unclassified
OTU_657	p_Bacteroidetes	Bacteroidetes	f_Bacteroidales_S24-7_group	Bacteroidales_S24-7_group	g_unclassified	unclassified	s_unclassified	unclassified
OTU_658	p_Firmicutes	Firmicutes	f_Lachnospiraceae	Lachnospiraceae	g_unclassified	unclassified	s_unclassified	unclassified
OTU_659	p_Firmicutes	Firmicutes	f_Lachnospiraceae	Lachnospiraceae	g_Lachnospiraceae_NK4A136_group	Lachnospiraceae_NK4A136_group	s_unclassified	unclassified
OTU_66	p_Firmicutes	Firmicutes	f_Erysipelotrichaceae	Erysipelotrichaceae	g_Faecalibaculum	Faecalibaculum	s_unclassified	unclassified
OTU_660	p_Firmicutes	Firmicutes	f_Lachnospiraceae	Lachnospiraceae	g_Lachnospiraceae_NK4A136_group	Lachnospiraceae_NK4A136_group	s_unclassified	unclassified
OTU_661	p_Bacteroidetes	Bacteroidetes	f_Bacteroidales_S24-7_group	Bacteroidales_S24-7_group	g_unclassified	unclassified	s_unclassified	unclassified
OTU_662	p_Firmicutes	Firmicutes	f_Lachnospiraceae	Lachnospiraceae	g_unclassified	unclassified	s_unclassified	unclassified
OTU_663	p_Firmicutes	Firmicutes	f_Lachnospiraceae	Lachnospiraceae	g_Lachnoclostridium	Lachnoclostridium	s_unclassified	unclassified
OTU_664	p_Firmicutes	Firmicutes	f_Lachnospiraceae	Lachnospiraceae	g_Lachnospiraceae_UCG-001	Lachnospiraceae_UCG-001	s_unclassified	unclassified
OTU_665	p_Firmicutes	Firmicutes	f_Lachnospiraceae	Lachnospiraceae	g_Lachnospiraceae_NK4A136_group	Lachnospiraceae_NK4A136_group	s_unclassified	unclassified
OTU_666	p_Bacteroidetes	Bacteroidetes	f_unclassified	unclassified	g_unclassified	unclassified	s_unclassified	unclassified
OTU_667	p_Bacteroidetes	Bacteroidetes	f_Bacteroidales_S24-7_group	Bacteroidales_S24-7_group	g_unclassified	unclassified	s_unclassified	unclassified
OTU_668	p_Bacteroidetes	Bacteroidetes	f_Bacteroidales_S24-7_group	Bacteroidales_S24-7_group	g_unclassified	unclassified	s_unclassified	unclassified
OTU_67	p_Tenericutes	Tenericutes	f_unclassified	unclassified	g_unclassified	unclassified	s_unclassified	unclassified
OTU_670	p_Bacteroidetes	Bacteroidetes	f_Bacteroidales_S24-7_group	Bacteroidales_S24-7_group	g_unclassified	unclassified	s_unclassified	unclassified
OTU_671	p_Bacteroidetes	Bacteroidetes	f_Bacteroidales_S24-7_group	Bacteroidales_S24-7_group	g_unclassified	unclassified	s_unclassified	unclassified
OTU_672	p_Bacteroidetes	Bacteroidetes	f_Bacteroidales_S24-7_group	Bacteroidales_S24-7_group	g_unclassified	unclassified	s_unclassified	unclassified
OTU_673	p_Bacteroidetes	Bacteroidetes	f_Bacteroidales_S24-7_group	Bacteroidales_S24-7_group	g_unclassified	unclassified	s_unclassified	unclassified
OTU_674	p_Bacteroidetes	Bacteroidetes	f_Bacteroidales_S24-7_group	Bacteroidales_S24-7_group	g_unclassified	unclassified	s_unclassified	unclassified
OTU_675	p_Bacteroidetes	Bacteroidetes	f_Bacteroidales_S24-7_group	Bacteroidales_S24-7_group	g_unclassified	unclassified	s_unclassified	unclassified
OTU_676	p_Bacteroidetes	Bacteroidetes	f_Bacteroidales_S24-7_group	Bacteroidales_S24-7_group	g_unclassified	unclassified	s_unclassified	unclassified
OTU_677	p_Bacteroidetes	Bacteroidetes	f_Bacteroidales_S24-7_group	Bacteroidales_S24-7_group	g_unclassified	unclassified	s_unclassified	unclassified
OTU_678	p_Bacteroidetes	Bacteroidetes	f_Bacteroidales_S24-7_group	Bacteroidales_S24-7_group	g_unclassified	unclassified	s_unclassified	unclassified
OTU_679	p_Bacteroidetes	Bacteroidetes	f_Bacteroidales_S24-7_group	Bacteroidales_S24-7_group	g_unclassified	unclassified	s_unclassified	unclassified
OTU_68	p_Tenericutes	Tenericutes	f_unclassified	unclassified	g_unclassified	unclassified	s_unclassified	unclassified
OTU_680	p_Firmicutes	Firmicutes	f_Lachnospiraceae	Lachnospiraceae	g_unclassified	unclassified	s_unclassified	unclassified
OTU_681	p_Firmicutes	Firmicutes	f_Lachnospiraceae	Lachnospiraceae	g_Lachnospiraceae_NK4A136_group	Lachnospiraceae_NK4A136_group	s_unclassified	unclassified
OTU_682	p_Firmicutes	Firmicutes	f_Lachnospiraceae	Lachnospiraceae	g_Lachnospiraceae_UCG-006	Lachnospiraceae_UCG-006	s_unclassified	unclassified
OTU_683	p_Firmicutes	Firmicutes	f_Lachnospiraceae	Lachnospiraceae	g_Lachnospiraceae_NK4A136_group	Lachnospiraceae_NK4A136_group	s_unclassified	unclassified
OTU_684	p_Bacteroidetes	Bacteroidetes	f_Bacteroidales_S24-7_group	Bacteroidales_S24-7_group	g_unclassified	unclassified	s_unclassified	unclassified
OTU_685	p_Firmicutes	Firmicutes	f_Lachnospiraceae	Lachnospiraceae	g_unclassified	unclassified	s_unclassified	unclassified
OTU_686	p_Firmicutes	Firmicutes	f_Lachnospiraceae	Lachnospiraceae	g_Lachnospiraceae_NK4A136_group	Lachnospiraceae_NK4A136_group	s_unclassified	unclassified
OTU_687	p_Bacteroidetes	Bacteroidetes	f_Bacteroidales_S24-7_group	Bacteroidales_S24-7_group	g_mouse_gut_metagenome	mouse_gut_metagenome	s_mouse_gut_metagenome	mouse_gut_metagenome
OTU_688	p_Firmicutes	Firmicutes	f_Lachnospiraceae	Lachnospiraceae	g_unclassified	unclassified	s_unclassified	unclassified
OTU_689	p_Actinobacteria	Actinobacteria	f_Corynebacteriaceae	Corynebacteriaceae	g_Corynebacterium_1	Corynebacterium_1	s_unclassified	unclassified
OTU_69	p_Tenericutes	Tenericutes	f_unclassified	unclassified	g_unclassified	unclassified	s_unclassified	unclassified
OTU_690	p_Actinobacteria	Actinobacteria	f_Corynebacteriaceae	Corynebacteriaceae	g_Corynebacterium	Corynebacterium	s_unclassified	unclassified
OTU_691	p_Actinobacteria	Actinobacteria	f_Corynebacteriaceae	Corynebacteriaceae	g_Corynebacterium_1	Corynebacterium_1	s_Corynebacterium_glutamicum	Corynebacterium_glutamicum
OTU_692	p_Verrucomicrobia	Verrucomicrobia	f_Verrucomicrobiaceae	Verrucomicrobiaceae	g_Akkermansia	Akkermansia	s_unclassified	unclassified
OTU_693	p_Actinobacteria	Actinobacteria	f_Coriobacteriaceae	Coriobacteriaceae	g_Coriobacteriaceae_UCG-002	Coriobacteriaceae_UCG-002	s_unclassified	unclassified
OTU_694	p_Tenericutes	Tenericutes	f_Anaeroplasmataceae	Anaeroplasmataceae	g_Anaeroplasma	Anaeroplasma	s_unclassified	unclassified
OTU_695	p_Firmicutes	Firmicutes	f_Peptostreptococcaceae	Peptostreptococcaceae	g_Intestinibacter	Intestinibacter	s_unclassified	unclassified
OTU_696	p_Actinobacteria	Actinobacteria	f_Coriobacteriaceae	Coriobacteriaceae	g_Enterorhabdus	Enterorhabdus	s_unclassified	unclassified
OTU_697	p_Actinobacteria	Actinobacteria	f_Bifidobacteriaceae	Bifidobacteriaceae	g_Bifidobacterium	Bifidobacterium	s_unclassified	unclassified
OTU_698	p_Firmicutes	Firmicutes	f_Clostridiales_vadinBB60_group	Clostridiales_vadinBB60_group	g_unclassified	unclassified	s_unclassified	unclassified
OTU_699	p_Firmicutes	Firmicutes	f_Clostridiales_vadinBB60_group	Clostridiales_vadinBB60_group	g_unclassified	unclassified	s_unclassified	unclassified
OTU_7	p_Firmicutes	Firmicutes	f_Erysipelotrichaceae	Erysipelotrichaceae	g_Faecalibaculum	Faecalibaculum	s_unclassified	unclassified
OTU_70	p_Tenericutes	Tenericutes	f_unclassified	unclassified	g_unclassified	unclassified	s_unclassified	unclassified
OTU_700	p_Firmicutes	Firmicutes	f_Lachnospiraceae	Lachnospiraceae	g_Lachnospiraceae_UCG-010	Lachnospiraceae_UCG-010	s_unclassified	unclassified
OTU_701	p_Firmicutes	Firmicutes	f_Clostridiales_vadinBB60_group	Clostridiales_vadinBB60_group	g_unclassified	unclassified	s_unclassified	unclassified
OTU_702	p_Firmicutes	Firmicutes	f_Lachnospiraceae	Lachnospiraceae	g_Lachnospiraceae_NK4A136_group	Lachnospiraceae_NK4A136_group	s_unclassified	unclassified
OTU_703	p_Firmicutes	Firmicutes	f_Lachnospiraceae	Lachnospiraceae	g_Tyzzerella_3	Tyzzerella_3	s_unclassified	unclassified
OTU_704	p_Tenericutes	Tenericutes	f_Anaeroplasmataceae	Anaeroplasmataceae	g_Anaeroplasma	Anaeroplasma	s_unclassified	unclassified
OTU_705	p_Firmicutes	Firmicutes	f_Lachnospiraceae	Lachnospiraceae	g_Lachnospiraceae_NK4A136_group	Lachnospiraceae_NK4A136_group	s_unclassified	unclassified
OTU_706	p_Firmicutes	Firmicutes	f_Lachnospiraceae	Lachnospiraceae	g_Lachnospiraceae_NK4A136_group	Lachnospiraceae_NK4A136_group	s_unclassified	unclassified
OTU_707	p_Firmicutes	Firmicutes	f_Ruminococcaceae	Ruminococcaceae	g_Ruminiclostridium_9	Ruminiclostridium_9	s_unclassified	unclassified
OTU_708	p_Firmicutes	Firmicutes	f_Lachnospiraceae	Lachnospiraceae	g_unclassified	unclassified	s_unclassified	unclassified
OTU_709	p_Firmicutes	Firmicutes	f_Ruminococcaceae	Ruminococcaceae	g_unclassified	unclassified	s_unclassified	unclassified
OTU_71	p_Firmicutes	Firmicutes	f_Lactobacillaceae	Lactobacillaceae	g_Lactobacillus	Lactobacillus	s_Lactobacillus_plantarum	Lactobacillus_plantarum
OTU_710	p_Firmicutes	Firmicutes	f_Ruminococcaceae	Ruminococcaceae	g_Ruminiclostridium_9	Ruminiclostridium_9	s_unclassified	unclassified
OTU_711	p_Firmicutes	Firmicutes	f_Ruminococcaceae	Ruminococcaceae	g_Ruminococcaceae_UCG-009	Ruminococcaceae_UCG-009	s_unclassified	unclassified
OTU_712	p_Firmicutes	Firmicutes	f_Ruminococcaceae	Ruminococcaceae	g_Ruminococcaceae_NK4A214_group	Ruminococcaceae_NK4A214_group	s_unclassified	unclassified
OTU_713	p_Firmicutes	Firmicutes	f_Lachnospiraceae	Lachnospiraceae	g_Lachnospiraceae_NK4A136_group	Lachnospiraceae_NK4A136_group	s_unclassified	unclassified
OTU_714	p_Firmicutes	Firmicutes	f_Ruminococcaceae	Ruminococcaceae	g_unclassified	unclassified	s_unclassified	unclassified
OTU_715	p_Firmicutes	Firmicutes	f_Lachnospiraceae	Lachnospiraceae	g_Lachnospiraceae_NK4A136_group	Lachnospiraceae_NK4A136_group	s_unclassified	unclassified
OTU_716	p_Firmicutes	Firmicutes	f_Ruminococcaceae	Ruminococcaceae	g_Ruminococcaceae_UCG-013	Ruminococcaceae_UCG-013	s_unclassified	unclassified
OTU_717	p_Firmicutes	Firmicutes	f_unclassified	unclassified	g_unclassified	unclassified	s_unclassified	unclassified
OTU_718	p_Firmicutes	Firmicutes	f_Ruminococcaceae	Ruminococcaceae	g_Intestinimonas	Intestinimonas	s_unclassified	unclassified
OTU_719	p_Firmicutes	Firmicutes	f_Ruminococcaceae	Ruminococcaceae	g_Anaerotruncus	Anaerotruncus	s_unclassified	unclassified
OTU_72	p_Tenericutes	Tenericutes	f_unclassified	unclassified	g_unclassified	unclassified	s_unclassified	unclassified
OTU_720	p_Firmicutes	Firmicutes	f_Ruminococcaceae	Ruminococcaceae	g_Ruminococcaceae_UCG-013	Ruminococcaceae_UCG-013	s_unclassified	unclassified
OTU_721	p_Firmicutes	Firmicutes	f_Lachnospiraceae	Lachnospiraceae	g_Tyzzerella	Tyzzerella	s_unclassified	unclassified
OTU_722	p_Firmicutes	Firmicutes	f_Ruminococcaceae	Ruminococcaceae	g_Ruminococcaceae_UCG-014	Ruminococcaceae_UCG-014	s_unclassified	unclassified
OTU_723	p_Firmicutes	Firmicutes	f_Ruminococcaceae	Ruminococcaceae	g_Intestinimonas	Intestinimonas	s_unclassified	unclassified
OTU_724	p_Firmicutes	Firmicutes	f_Ruminococcaceae	Ruminococcaceae	g_Intestinimonas	Intestinimonas	s_unclassified	unclassified
OTU_725	p_Firmicutes	Firmicutes	f_Lachnospiraceae	Lachnospiraceae	g_unclassified	unclassified	s_unclassified	unclassified
OTU_726	p_Firmicutes	Firmicutes	f_Lachnospiraceae	Lachnospiraceae	g_Roseburia	Roseburia	s_unclassified	unclassified
OTU_727	p_Firmicutes	Firmicutes	f_Ruminococcaceae	Ruminococcaceae	g_Ruminococcaceae_UCG-013	Ruminococcaceae_UCG-013	s_unclassified	unclassified
OTU_728	p_Firmicutes	Firmicutes	f_Christensenellaceae	Christensenellaceae	g_unclassified	unclassified	s_unclassified	unclassified
OTU_729	p_Firmicutes	Firmicutes	f_Ruminococcaceae	Ruminococcaceae	g_Ruminococcaceae_UCG-005	Ruminococcaceae_UCG-005	s_unclassified	unclassified
OTU_73	p_Firmicutes	Firmicutes	f_Planococcaceae	Planococcaceae	g_Sporosarcina	Sporosarcina	s_unclassified	unclassified
OTU_730	p_Firmicutes	Firmicutes	f_Ruminococcaceae	Ruminococcaceae	g_Intestinimonas	Intestinimonas	s_unclassified	unclassified
OTU_731	p_Firmicutes	Firmicutes	f_Ruminococcaceae	Ruminococcaceae	g_unclassified	unclassified	s_unclassified	unclassified
OTU_732	p_Firmicutes	Firmicutes	f_Ruminococcaceae	Ruminococcaceae	g_Ruminococcaceae_UCG-010	Ruminococcaceae_UCG-010	s_unclassified	unclassified
OTU_733	p_Firmicutes	Firmicutes	f_Christensenellaceae	Christensenellaceae	g_unclassified	unclassified	s_unclassified	unclassified
OTU_734	p_Firmicutes	Firmicutes	f_Ruminococcaceae	Ruminococcaceae	g_Ruminococcaceae_UCG-013	Ruminococcaceae_UCG-013	s_unclassified	unclassified
OTU_735	p_Firmicutes	Firmicutes	f_Lachnospiraceae	Lachnospiraceae	g_Tyzzerella	Tyzzerella	s_unclassified	unclassified
OTU_736	p_Firmicutes	Firmicutes	f_Clostridiales_vadinBB60_group	Clostridiales_vadinBB60_group	g_unclassified	unclassified	s_unclassified	unclassified
OTU_737	p_Firmicutes	Firmicutes	f_Clostridiales_vadinBB60_group	Clostridiales_vadinBB60_group	g_unclassified	unclassified	s_unclassified	unclassified
OTU_738	p_Firmicutes	Firmicutes	f_Clostridiales_vadinBB60_group	Clostridiales_vadinBB60_group	g_unclassified	unclassified	s_unclassified	unclassified
OTU_739	p_Firmicutes	Firmicutes	f_Ruminococcaceae	Ruminococcaceae	g_Ruminococcaceae_UCG-014	Ruminococcaceae_UCG-014	s_unclassified	unclassified
OTU_74	p_Firmicutes	Firmicutes	f_Erysipelotrichaceae	Erysipelotrichaceae	g_Turicibacter	Turicibacter	s_unclassified	unclassified
OTU_740	p_Firmicutes	Firmicutes	f_Ruminococcaceae	Ruminococcaceae	g_Eubacterium_coprostanoligenes_group	Eubacterium_coprostanoligenes_group	s_unclassified	unclassified
OTU_741	p_Firmicutes	Firmicutes	f_Ruminococcaceae	Ruminococcaceae	g_Ruminococcaceae_UCG-010	Ruminococcaceae_UCG-010	s_unclassified	unclassified
OTU_742	p_Firmicutes	Firmicutes	f_Lachnospiraceae	Lachnospiraceae	g_Roseburia	Roseburia	s_unclassified	unclassified
OTU_743	p_Firmicutes	Firmicutes	f_Ruminococcaceae	Ruminococcaceae	g_Papillibacter	Papillibacter	s_unclassified	unclassified
OTU_744	p_Firmicutes	Firmicutes	f_Lachnospiraceae	Lachnospiraceae	g_Roseburia	Roseburia	s_unclassified	unclassified
OTU_745	p_Firmicutes	Firmicutes	f_Clostridiales_vadinBB60_group	Clostridiales_vadinBB60_group	g_unclassified	unclassified	s_unclassified	unclassified
OTU_746	p_Firmicutes	Firmicutes	f_Christensenellaceae	Christensenellaceae	g_unclassified	unclassified	s_unclassified	unclassified
OTU_747	p_Firmicutes	Firmicutes	f_Ruminococcaceae	Ruminococcaceae	g_Ruminococcaceae_UCG-005	Ruminococcaceae_UCG-005	s_unclassified	unclassified
OTU_748	p_Firmicutes	Firmicutes	f_Ruminococcaceae	Ruminococcaceae	g_Ruminococcaceae_UCG-013	Ruminococcaceae_UCG-013	s_unclassified	unclassified
OTU_749	p_Firmicutes	Firmicutes	f_Christensenellaceae	Christensenellaceae	g_Christensenellaceae_R-7_group	Christensenellaceae_R-7_group	s_unclassified	unclassified
OTU_75	p_Firmicutes	Firmicutes	f_Staphylococcaceae	Staphylococcaceae	g_Jeotgalicoccus	Jeotgalicoccus	s_unclassified	unclassified
OTU_750	p_Firmicutes	Firmicutes	f_Ruminococcaceae	Ruminococcaceae	g_Ruminococcaceae_UCG-014	Ruminococcaceae_UCG-014	s_unclassified	unclassified
OTU_751	p_Firmicutes	Firmicutes	f_Ruminococcaceae	Ruminococcaceae	g_Ruminococcaceae_UCG-014	Ruminococcaceae_UCG-014	s_unclassified	unclassified
OTU_752	p_Firmicutes	Firmicutes	f_Lachnospiraceae	Lachnospiraceae	g_unclassified	unclassified	s_unclassified	unclassified
OTU_753	p_Firmicutes	Firmicutes	f_Ruminococcaceae	Ruminococcaceae	g_Ruminococcaceae_UCG-010	Ruminococcaceae_UCG-010	s_unclassified	unclassified
OTU_754	p_Firmicutes	Firmicutes	f_Clostridiales_vadinBB60_group	Clostridiales_vadinBB60_group	g_unclassified	unclassified	s_unclassified	unclassified
OTU_755	p_Firmicutes	Firmicutes	f_Clostridiales_vadinBB60_group	Clostridiales_vadinBB60_group	g_unclassified	unclassified	s_unclassified	unclassified
OTU_756	p_Firmicutes	Firmicutes	f_Ruminococcaceae	Ruminococcaceae	g_Ruminococcaceae_UCG-014	Ruminococcaceae_UCG-014	s_unclassified	unclassified
OTU_757	p_Firmicutes	Firmicutes	f_Christensenellaceae	Christensenellaceae	g_Christensenellaceae_R-7_group	Christensenellaceae_R-7_group	s_unclassified	unclassified
OTU_758	p_Firmicutes	Firmicutes	f_Clostridiales_vadinBB60_group	Clostridiales_vadinBB60_group	g_unclassified	unclassified	s_unclassified	unclassified
OTU_759	p_Firmicutes	Firmicutes	f_Ruminococcaceae	Ruminococcaceae	g_unclassified	unclassified	s_unclassified	unclassified
OTU_76	p_Firmicutes	Firmicutes	f_Lactobacillaceae	Lactobacillaceae	g_Lactobacillus	Lactobacillus	s_unclassified	unclassified
OTU_760	p_Firmicutes	Firmicutes	f_Lachnospiraceae	Lachnospiraceae	g_unclassified	unclassified	s_unclassified	unclassified
OTU_761	p_Firmicutes	Firmicutes	f_Clostridiales_vadinBB60_group	Clostridiales_vadinBB60_group	g_unclassified	unclassified	s_unclassified	unclassified
OTU_762	p_Firmicutes	Firmicutes	f_Clostridiales_vadinBB60_group	Clostridiales_vadinBB60_group	g_unclassified	unclassified	s_unclassified	unclassified
OTU_763	p_Firmicutes	Firmicutes	f_Clostridiales_vadinBB60_group	Clostridiales_vadinBB60_group	g_unclassified	unclassified	s_unclassified	unclassified
OTU_764	p_Firmicutes	Firmicutes	f_Lachnospiraceae	Lachnospiraceae	g_Lachnospiraceae_NK4A136_group	Lachnospiraceae_NK4A136_group	s_unclassified	unclassified
OTU_765	p_Firmicutes	Firmicutes	f_Lachnospiraceae	Lachnospiraceae	g_unclassified	unclassified	s_unclassified	unclassified
OTU_766	p_Firmicutes	Firmicutes	f_Ruminococcaceae	Ruminococcaceae	g_Ruminiclostridium_1	Ruminiclostridium_1	s_unclassified	unclassified
OTU_767	p_Firmicutes	Firmicutes	f_Lachnospiraceae	Lachnospiraceae	g_unclassified	unclassified	s_unclassified	unclassified
OTU_768	p_Firmicutes	Firmicutes	f_Ruminococcaceae	Ruminococcaceae	g_Ruminococcaceae_UCG-005	Ruminococcaceae_UCG-005	s_unclassified	unclassified
OTU_769	p_Firmicutes	Firmicutes	f_Ruminococcaceae	Ruminococcaceae	g_Intestinimonas	Intestinimonas	s_unclassified	unclassified
OTU_77	p_Firmicutes	Firmicutes	f_Erysipelotrichaceae	Erysipelotrichaceae	g_Turicibacter	Turicibacter	s_unclassified	unclassified
OTU_770	p_Firmicutes	Firmicutes	f_Ruminococcaceae	Ruminococcaceae	g_Ruminococcaceae_UCG-010	Ruminococcaceae_UCG-010	s_unclassified	unclassified
OTU_771	p_Firmicutes	Firmicutes	f_Lachnospiraceae	Lachnospiraceae	g_Lachnospiraceae_NK4A136_group	Lachnospiraceae_NK4A136_group	s_unclassified	unclassified
OTU_772	p_Firmicutes	Firmicutes	f_Ruminococcaceae	Ruminococcaceae	g_Eubacterium_coprostanoligenes_group	Eubacterium_coprostanoligenes_group	s_unclassified	unclassified
OTU_773	p_Firmicutes	Firmicutes	f_Ruminococcaceae	Ruminococcaceae	g_Ruminococcaceae_UCG-014	Ruminococcaceae_UCG-014	s_unclassified	unclassified
OTU_774	p_Firmicutes	Firmicutes	f_Clostridiales_vadinBB60_group	Clostridiales_vadinBB60_group	g_unclassified	unclassified	s_unclassified	unclassified
OTU_775	p_Firmicutes	Firmicutes	f_Lachnospiraceae	Lachnospiraceae	g_Lachnospiraceae_NK4A136_group	Lachnospiraceae_NK4A136_group	s_unclassified	unclassified
OTU_776	p_Firmicutes	Firmicutes	f_Lachnospiraceae	Lachnospiraceae	g_unclassified	unclassified	s_unclassified	unclassified
OTU_777	p_Firmicutes	Firmicutes	f_Clostridiales_vadinBB60_group	Clostridiales_vadinBB60_group	g_unclassified	unclassified	s_unclassified	unclassified
OTU_778	p_Firmicutes	Firmicutes	f_Ruminococcaceae	Ruminococcaceae	g_Ruminiclostridium_9	Ruminiclostridium_9	s_unclassified	unclassified
OTU_779	p_Firmicutes	Firmicutes	f_Clostridiales_vadinBB60_group	Clostridiales_vadinBB60_group	g_unclassified	unclassified	s_unclassified	unclassified
OTU_78	p_Tenericutes	Tenericutes	f_unclassified	unclassified	g_unclassified	unclassified	s_unclassified	unclassified
OTU_780	p_Firmicutes	Firmicutes	f_Lachnospiraceae	Lachnospiraceae	g_Lachnospiraceae_NK4A136_group	Lachnospiraceae_NK4A136_group	s_unclassified	unclassified
OTU_781	p_Firmicutes	Firmicutes	f_Clostridiales_vadinBB60_group	Clostridiales_vadinBB60_group	g_unclassified	unclassified	s_unclassified	unclassified
OTU_782	p_Firmicutes	Firmicutes	f_Clostridiales_vadinBB60_group	Clostridiales_vadinBB60_group	g_unclassified	unclassified	s_unclassified	unclassified
OTU_783	p_Firmicutes	Firmicutes	f_Lachnospiraceae	Lachnospiraceae	g_Lachnospiraceae_UCG-006	Lachnospiraceae_UCG-006	s_unclassified	unclassified
OTU_784	p_Firmicutes	Firmicutes	f_Lachnospiraceae	Lachnospiraceae	g_Tyzzerella_3	Tyzzerella_3	s_unclassified	unclassified
OTU_785	p_Firmicutes	Firmicutes	f_Ruminococcaceae	Ruminococcaceae	g_unclassified	unclassified	s_unclassified	unclassified
OTU_786	p_Firmicutes	Firmicutes	f_Clostridiales_vadinBB60_group	Clostridiales_vadinBB60_group	g_unclassified	unclassified	s_unclassified	unclassified
OTU_787	p_Firmicutes	Firmicutes	f_Lachnospiraceae	Lachnospiraceae	g_Lachnospiraceae_NK4A136_group	Lachnospiraceae_NK4A136_group	s_unclassified	unclassified
OTU_788	p_Firmicutes	Firmicutes	f_Lachnospiraceae	Lachnospiraceae	g_Lachnospiraceae_NK4A136_group	Lachnospiraceae_NK4A136_group	s_unclassified	unclassified
OTU_789	p_Firmicutes	Firmicutes	f_Clostridiales_vadinBB60_group	Clostridiales_vadinBB60_group	g_unclassified	unclassified	s_unclassified	unclassified
OTU_79	p_Firmicutes	Firmicutes	f_Erysipelotrichaceae	Erysipelotrichaceae	g_unclassified	unclassified	s_unclassified	unclassified
OTU_790	p_Firmicutes	Firmicutes	f_Clostridiales_vadinBB60_group	Clostridiales_vadinBB60_group	g_unclassified	unclassified	s_unclassified	unclassified
OTU_791	p_Firmicutes	Firmicutes	f_Lachnospiraceae	Lachnospiraceae	g_Lachnospiraceae_NK4A136_group	Lachnospiraceae_NK4A136_group	s_unclassified	unclassified
OTU_792	p_Firmicutes	Firmicutes	f_Lachnospiraceae	Lachnospiraceae	g_Lachnospiraceae_NK4A136_group	Lachnospiraceae_NK4A136_group	s_unclassified	unclassified
OTU_793	p_Firmicutes	Firmicutes	f_Lachnospiraceae	Lachnospiraceae	g_unclassified	unclassified	s_unclassified	unclassified
OTU_794	p_Firmicutes	Firmicutes	f_Lachnospiraceae	Lachnospiraceae	g_unclassified	unclassified	s_unclassified	unclassified
OTU_795	p_Firmicutes	Firmicutes	f_Lachnospiraceae	Lachnospiraceae	g_Lachnospiraceae_UCG-001	Lachnospiraceae_UCG-001	s_unclassified	unclassified
OTU_796	p_Firmicutes	Firmicutes	f_Lachnospiraceae	Lachnospiraceae	g_Lachnospiraceae_NK4A136_group	Lachnospiraceae_NK4A136_group	s_unclassified	unclassified
OTU_797	p_Firmicutes	Firmicutes	f_Lachnospiraceae	Lachnospiraceae	g_unclassified	unclassified	s_unclassified	unclassified
OTU_798	p_Firmicutes	Firmicutes	f_Lachnospiraceae	Lachnospiraceae	g_Lachnospiraceae_NK4A136_group	Lachnospiraceae_NK4A136_group	s_unclassified	unclassified
OTU_799	p_Firmicutes	Firmicutes	f_Ruminococcaceae	Ruminococcaceae	g_Intestinimonas	Intestinimonas	s_unclassified	unclassified
OTU_8	p_Firmicutes	Firmicutes	f_Lactobacillaceae	Lactobacillaceae	g_Lactobacillus	Lactobacillus	s_unclassified	unclassified
OTU_80	p_Firmicutes	Firmicutes	f_Ruminococcaceae	Ruminococcaceae	g_Ruminococcaceae_UCG-014	Ruminococcaceae_UCG-014	s_unclassified	unclassified
OTU_800	p_Firmicutes	Firmicutes	f_Christensenellaceae	Christensenellaceae	g_Christensenellaceae_R-7_group	Christensenellaceae_R-7_group	s_unclassified	unclassified
OTU_801	p_Firmicutes	Firmicutes	f_Lachnospiraceae	Lachnospiraceae	g_unclassified	unclassified	s_unclassified	unclassified
OTU_802	p_Saccharibacteria	Saccharibacteria	f_Unknown_Family	Unknown_Family	g_Candidatus_Saccharimonas	Candidatus_Saccharimonas	s_unclassified	unclassified
OTU_803	p_Firmicutes	Firmicutes	f_Ruminococcaceae	Ruminococcaceae	g_unclassified	unclassified	s_unclassified	unclassified
OTU_804	p_Firmicutes	Firmicutes	f_Clostridiales_vadinBB60_group	Clostridiales_vadinBB60_group	g_unclassified	unclassified	s_unclassified	unclassified
OTU_805	p_Firmicutes	Firmicutes	f_Lachnospiraceae	Lachnospiraceae	g_Lachnospiraceae_FCS020_group	Lachnospiraceae_FCS020_group	s_unclassified	unclassified
OTU_806	p_Firmicutes	Firmicutes	f_Lachnospiraceae	Lachnospiraceae	g_Lachnospiraceae_NK4A136_group	Lachnospiraceae_NK4A136_group	s_unclassified	unclassified
OTU_807	p_Firmicutes	Firmicutes	f_Lachnospiraceae	Lachnospiraceae	g_Lachnospiraceae_NK4A136_group	Lachnospiraceae_NK4A136_group	s_unclassified	unclassified
OTU_808	p_Firmicutes	Firmicutes	f_Lachnospiraceae	Lachnospiraceae	g_Eubacterium_xylanophilum_group	Eubacterium_xylanophilum_group	s_unclassified	unclassified
OTU_809	p_Firmicutes	Firmicutes	f_Lachnospiraceae	Lachnospiraceae	g_Lachnospiraceae_NK4A136_group	Lachnospiraceae_NK4A136_group	s_unclassified	unclassified
OTU_81	p_Proteobacteria	Proteobacteria	f_Moraxellaceae	Moraxellaceae	g_Psychrobacter	Psychrobacter	s_unclassified	unclassified
OTU_810	p_Firmicutes	Firmicutes	f_Erysipelotrichaceae	Erysipelotrichaceae	g_Faecalibaculum	Faecalibaculum	s_unclassified	unclassified
OTU_811	p_Firmicutes	Firmicutes	f_Lachnospiraceae	Lachnospiraceae	g_Lachnospiraceae_NK4A136_group	Lachnospiraceae_NK4A136_group	s_unclassified	unclassified
OTU_812	p_Firmicutes	Firmicutes	f_Lachnospiraceae	Lachnospiraceae	g_Lachnospiraceae_NK4A136_group	Lachnospiraceae_NK4A136_group	s_unclassified	unclassified
OTU_813	p_Firmicutes	Firmicutes	f_Lachnospiraceae	Lachnospiraceae	g_unclassified	unclassified	s_unclassified	unclassified
OTU_814	p_Firmicutes	Firmicutes	f_Lachnospiraceae	Lachnospiraceae	g_unclassified	unclassified	s_unclassified	unclassified
OTU_815	p_Firmicutes	Firmicutes	f_Lachnospiraceae	Lachnospiraceae	g_Lachnospiraceae_NK4A136_group	Lachnospiraceae_NK4A136_group	s_unclassified	unclassified
OTU_816	p_Firmicutes	Firmicutes	f_Lachnospiraceae	Lachnospiraceae	g_unclassified	unclassified	s_unclassified	unclassified
OTU_817	p_Firmicutes	Firmicutes	f_Clostridiales_vadinBB60_group	Clostridiales_vadinBB60_group	g_unclassified	unclassified	s_unclassified	unclassified
OTU_818	p_Firmicutes	Firmicutes	f_Ruminococcaceae	Ruminococcaceae	g_Ruminiclostridium_9	Ruminiclostridium_9	s_unclassified	unclassified
OTU_819	p_Firmicutes	Firmicutes	f_Ruminococcaceae	Ruminococcaceae	g_Intestinimonas	Intestinimonas	s_unclassified	unclassified
OTU_82	p_Proteobacteria	Proteobacteria	f_Moraxellaceae	Moraxellaceae	g_Psychrobacter	Psychrobacter	s_unclassified	unclassified
OTU_820	p_Firmicutes	Firmicutes	f_Lachnospiraceae	Lachnospiraceae	g_unclassified	unclassified	s_unclassified	unclassified
OTU_821	p_Firmicutes	Firmicutes	f_Ruminococcaceae	Ruminococcaceae	g_unclassified	unclassified	s_unclassified	unclassified
OTU_822	p_Firmicutes	Firmicutes	f_Lachnospiraceae	Lachnospiraceae	g_Lachnospiraceae_NK4A136_group	Lachnospiraceae_NK4A136_group	s_unclassified	unclassified
OTU_823	p_Firmicutes	Firmicutes	f_Ruminococcaceae	Ruminococcaceae	g_Ruminococcaceae_NK4A214_group	Ruminococcaceae_NK4A214_group	s_unclassified	unclassified
OTU_824	p_Firmicutes	Firmicutes	f_Lachnospiraceae	Lachnospiraceae	g_Lachnospiraceae_UCG-006	Lachnospiraceae_UCG-006	s_unclassified	unclassified
OTU_825	p_Firmicutes	Firmicutes	f_Lachnospiraceae	Lachnospiraceae	g_Lachnospiraceae_NK4A136_group	Lachnospiraceae_NK4A136_group	s_unclassified	unclassified
OTU_826	p_Firmicutes	Firmicutes	f_Ruminococcaceae	Ruminococcaceae	g_Ruminococcaceae_UCG-014	Ruminococcaceae_UCG-014	s_unclassified	unclassified
OTU_827	p_Firmicutes	Firmicutes	f_Lachnospiraceae	Lachnospiraceae	g_unclassified	unclassified	s_unclassified	unclassified
OTU_828	p_Firmicutes	Firmicutes	f_Lachnospiraceae	Lachnospiraceae	g_unclassified	unclassified	s_unclassified	unclassified
OTU_829	p_Firmicutes	Firmicutes	f_Clostridiales_vadinBB60_group	Clostridiales_vadinBB60_group	g_unclassified	unclassified	s_unclassified	unclassified
OTU_83	p_Firmicutes	Firmicutes	f_Ruminococcaceae	Ruminococcaceae	g_unclassified	unclassified	s_unclassified	unclassified
OTU_830	p_Firmicutes	Firmicutes	f_Ruminococcaceae	Ruminococcaceae	g_Ruminiclostridium_1	Ruminiclostridium_1	s_unclassified	unclassified
OTU_831	p_Firmicutes	Firmicutes	f_Clostridiales_vadinBB60_group	Clostridiales_vadinBB60_group	g_unclassified	unclassified	s_unclassified	unclassified
OTU_832	p_Firmicutes	Firmicutes	f_Clostridiales_vadinBB60_group	Clostridiales_vadinBB60_group	g_unclassified	unclassified	s_unclassified	unclassified
OTU_833	p_Firmicutes	Firmicutes	f_Ruminococcaceae	Ruminococcaceae	g_unclassified	unclassified	s_unclassified	unclassified
OTU_834	p_Firmicutes	Firmicutes	f_Clostridiales_vadinBB60_group	Clostridiales_vadinBB60_group	g_unclassified	unclassified	s_unclassified	unclassified
OTU_835	p_Firmicutes	Firmicutes	f_Ruminococcaceae	Ruminococcaceae	g_Ruminococcaceae_UCG-009	Ruminococcaceae_UCG-009	s_unclassified	unclassified
OTU_836	p_Firmicutes	Firmicutes	f_Lachnospiraceae	Lachnospiraceae	g_unclassified	unclassified	s_unclassified	unclassified
OTU_837	p_Firmicutes	Firmicutes	f_Ruminococcaceae	Ruminococcaceae	g_Ruminiclostridium	Ruminiclostridium	s_unclassified	unclassified
OTU_838	p_Firmicutes	Firmicutes	f_Ruminococcaceae	Ruminococcaceae	g_Ruminococcaceae_UCG-014	Ruminococcaceae_UCG-014	s_unclassified	unclassified
OTU_839	p_Firmicutes	Firmicutes	f_Lachnospiraceae	Lachnospiraceae	g_unclassified	unclassified	s_unclassified	unclassified
OTU_84	p_Firmicutes	Firmicutes	f_Leuconostocaceae	Leuconostocaceae	g_Weissella	Weissella	s_Weissella_confusa	Weissella_confusa
OTU_840	p_Firmicutes	Firmicutes	f_Ruminococcaceae	Ruminococcaceae	g_Ruminiclostridium	Ruminiclostridium	s_unclassified	unclassified
OTU_841	p_Firmicutes	Firmicutes	f_Family_XIII	Family_XIII	g_Eubacterium_brachy_group	Eubacterium_brachy_group	s_unclassified	unclassified
OTU_842	p_Firmicutes	Firmicutes	f_Ruminococcaceae	Ruminococcaceae	g_Oscillibacter	Oscillibacter	s_unclassified	unclassified
OTU_843	p_Firmicutes	Firmicutes	f_Ruminococcaceae	Ruminococcaceae	g_Oscillibacter	Oscillibacter	s_unclassified	unclassified
OTU_844	p_Firmicutes	Firmicutes	f_Lachnospiraceae	Lachnospiraceae	g_unclassified	unclassified	s_unclassified	unclassified
OTU_845	p_Firmicutes	Firmicutes	f_Family_XIII	Family_XIII	g_Family_XIII_UCG-001	Family_XIII_UCG-001	s_unclassified	unclassified
OTU_846	p_Firmicutes	Firmicutes	f_Ruminococcaceae	Ruminococcaceae	g_unclassified	unclassified	s_unclassified	unclassified
OTU_847	p_Firmicutes	Firmicutes	f_Ruminococcaceae	Ruminococcaceae	g_Anaerotruncus	Anaerotruncus	s_unclassified	unclassified
OTU_848	p_Firmicutes	Firmicutes	f_Lachnospiraceae	Lachnospiraceae	g_Roseburia	Roseburia	s_unclassified	unclassified
OTU_849	p_Firmicutes	Firmicutes	f_Lachnospiraceae	Lachnospiraceae	g_unclassified	unclassified	s_unclassified	unclassified
OTU_85	p_Bacteroidetes	Bacteroidetes	f_Bacteroidales_S24-7_group	Bacteroidales_S24-7_group	g_unclassified	unclassified	s_unclassified	unclassified
OTU_850	p_Firmicutes	Firmicutes	f_Lachnospiraceae	Lachnospiraceae	g_unclassified	unclassified	s_unclassified	unclassified
OTU_851	p_Firmicutes	Firmicutes	f_Christensenellaceae	Christensenellaceae	g_Christensenellaceae_R-7_group	Christensenellaceae_R-7_group	s_unclassified	unclassified
OTU_852	p_Firmicutes	Firmicutes	f_Lachnospiraceae	Lachnospiraceae	g_Roseburia	Roseburia	s_unclassified	unclassified
OTU_853	p_Firmicutes	Firmicutes	f_Family_XIII	Family_XIII	g_Anaerovorax	Anaerovorax	s_unclassified	unclassified
OTU_854	p_Firmicutes	Firmicutes	f_Ruminococcaceae	Ruminococcaceae	g_Ruminococcaceae_UCG-013	Ruminococcaceae_UCG-013	s_unclassified	unclassified
OTU_855	p_Firmicutes	Firmicutes	f_Ruminococcaceae	Ruminococcaceae	g_Oscillibacter	Oscillibacter	s_unclassified	unclassified
OTU_856	p_Firmicutes	Firmicutes	f_Ruminococcaceae	Ruminococcaceae	g_Anaerotruncus	Anaerotruncus	s_unclassified	unclassified
OTU_857	p_Firmicutes	Firmicutes	f_Ruminococcaceae	Ruminococcaceae	g_Oscillibacter	Oscillibacter	s_unclassified	unclassified
OTU_858	p_Firmicutes	Firmicutes	f_Ruminococcaceae	Ruminococcaceae	g_Ruminiclostridium	Ruminiclostridium	s_unclassified	unclassified
OTU_859	p_Firmicutes	Firmicutes	f_Ruminococcaceae	Ruminococcaceae	g_unclassified	unclassified	s_unclassified	unclassified
OTU_86	p_unclassified	unclassified	f_unclassified	unclassified	g_unclassified	unclassified	s_unclassified	unclassified
OTU_860	p_Firmicutes	Firmicutes	f_Ruminococcaceae	Ruminococcaceae	g_Anaerotruncus	Anaerotruncus	s_unclassified	unclassified
OTU_861	p_Firmicutes	Firmicutes	f_Ruminococcaceae	Ruminococcaceae	g_Anaerotruncus	Anaerotruncus	s_unclassified	unclassified
OTU_862	p_Firmicutes	Firmicutes	f_Lachnospiraceae	Lachnospiraceae	g_unclassified	unclassified	s_unclassified	unclassified
OTU_863	p_Firmicutes	Firmicutes	f_Ruminococcaceae	Ruminococcaceae	g_Ruminiclostridium_9	Ruminiclostridium_9	s_unclassified	unclassified
OTU_864	p_Firmicutes	Firmicutes	f_Ruminococcaceae	Ruminococcaceae	g_unclassified	unclassified	s_unclassified	unclassified
OTU_865	p_Firmicutes	Firmicutes	f_Family_XIII	Family_XIII	g_unclassified	unclassified	s_unclassified	unclassified
OTU_866	p_Firmicutes	Firmicutes	f_Family_XIII	Family_XIII	g_Family_XIII_AD3011_group	Family_XIII_AD3011_group	s_unclassified	unclassified
OTU_867	p_Firmicutes	Firmicutes	f_Lachnospiraceae	Lachnospiraceae	g_unclassified	unclassified	s_unclassified	unclassified
OTU_868	p_Firmicutes	Firmicutes	f_Lachnospiraceae	Lachnospiraceae	g_unclassified	unclassified	s_unclassified	unclassified
OTU_869	p_Firmicutes	Firmicutes	f_Ruminococcaceae	Ruminococcaceae	g_Anaerotruncus	Anaerotruncus	s_unclassified	unclassified
OTU_87	p_Bacteroidetes	Bacteroidetes	f_unclassified	unclassified	g_unclassified	unclassified	s_unclassified	unclassified
OTU_870	p_Firmicutes	Firmicutes	f_Ruminococcaceae	Ruminococcaceae	g_unclassified	unclassified	s_unclassified	unclassified
OTU_871	p_Firmicutes	Firmicutes	f_Ruminococcaceae	Ruminococcaceae	g_unclassified	unclassified	s_unclassified	unclassified
OTU_872	p_Firmicutes	Firmicutes	f_Ruminococcaceae	Ruminococcaceae	g_Ruminococcaceae_UCG-009	Ruminococcaceae_UCG-009	s_unclassified	unclassified
OTU_873	p_Firmicutes	Firmicutes	f_Ruminococcaceae	Ruminococcaceae	g_Ruminococcaceae_UCG-014	Ruminococcaceae_UCG-014	s_unclassified	unclassified
OTU_874	p_Firmicutes	Firmicutes	f_Ruminococcaceae	Ruminococcaceae	g_Ruminococcaceae_UCG-014	Ruminococcaceae_UCG-014	s_unclassified	unclassified
OTU_875	p_Firmicutes	Firmicutes	f_Lachnospiraceae	Lachnospiraceae	g_unclassified	unclassified	s_unclassified	unclassified
OTU_876	p_Firmicutes	Firmicutes	f_Ruminococcaceae	Ruminococcaceae	g_Ruminococcaceae_UCG-014	Ruminococcaceae_UCG-014	s_unclassified	unclassified
OTU_877	p_Bacteroidetes	Bacteroidetes	f_Bacteroidales_S24-7_group	Bacteroidales_S24-7_group	g_mouse_gut_metagenome	mouse_gut_metagenome	s_mouse_gut_metagenome	mouse_gut_metagenome
OTU_878	p_Firmicutes	Firmicutes	f_Ruminococcaceae	Ruminococcaceae	g_unclassified	unclassified	s_unclassified	unclassified
OTU_879	p_Firmicutes	Firmicutes	f_Ruminococcaceae	Ruminococcaceae	g_Eubacterium_coprostanoligenes_group	Eubacterium_coprostanoligenes_group	s_unclassified	unclassified
OTU_88	p_Bacteroidetes	Bacteroidetes	f_Bacteroidales_S24-7_group	Bacteroidales_S24-7_group	g_unclassified	unclassified	s_unclassified	unclassified
OTU_880	p_Firmicutes	Firmicutes	f_Lachnospiraceae	Lachnospiraceae	g_Lachnospiraceae_FCS020_group	Lachnospiraceae_FCS020_group	s_unclassified	unclassified
OTU_881	p_Firmicutes	Firmicutes	f_Ruminococcaceae	Ruminococcaceae	g_Ruminococcaceae_UCG-010	Ruminococcaceae_UCG-010	s_unclassified	unclassified
OTU_882	p_Firmicutes	Firmicutes	f_Lachnospiraceae	Lachnospiraceae	g_unclassified	unclassified	s_unclassified	unclassified
OTU_883	p_Firmicutes	Firmicutes	f_Lachnospiraceae	Lachnospiraceae	g_unclassified	unclassified	s_unclassified	unclassified
OTU_884	p_Firmicutes	Firmicutes	f_Lachnospiraceae	Lachnospiraceae	g_unclassified	unclassified	s_unclassified	unclassified
OTU_885	p_Firmicutes	Firmicutes	f_Ruminococcaceae	Ruminococcaceae	g_unclassified	unclassified	s_unclassified	unclassified
OTU_886	p_Firmicutes	Firmicutes	f_Ruminococcaceae	Ruminococcaceae	g_Ruminococcaceae_UCG-014	Ruminococcaceae_UCG-014	s_unclassified	unclassified
OTU_887	p_Firmicutes	Firmicutes	f_Ruminococcaceae	Ruminococcaceae	g_Ruminiclostridium	Ruminiclostridium	s_unclassified	unclassified
OTU_888	p_Firmicutes	Firmicutes	f_Ruminococcaceae	Ruminococcaceae	g_Ruminococcaceae_UCG-014	Ruminococcaceae_UCG-014	s_unclassified	unclassified
OTU_889	p_Firmicutes	Firmicutes	f_Ruminococcaceae	Ruminococcaceae	g_Ruminococcaceae_UCG-014	Ruminococcaceae_UCG-014	s_unclassified	unclassified
OTU_89	p_Firmicutes	Firmicutes	f_unclassified	unclassified	g_unclassified	unclassified	s_unclassified	unclassified
OTU_890	p_Firmicutes	Firmicutes	f_Ruminococcaceae	Ruminococcaceae	g_Anaerotruncus	Anaerotruncus	s_unclassified	unclassified
OTU_891	p_Firmicutes	Firmicutes	f_Lachnospiraceae	Lachnospiraceae	g_unclassified	unclassified	s_unclassified	unclassified
OTU_892	p_Firmicutes	Firmicutes	f_Ruminococcaceae	Ruminococcaceae	g_Ruminococcaceae_UCG-014	Ruminococcaceae_UCG-014	s_unclassified	unclassified
OTU_893	p_Firmicutes	Firmicutes	f_Lachnospiraceae	Lachnospiraceae	g_Blautia	Blautia	s_unclassified	unclassified
OTU_894	p_Firmicutes	Firmicutes	f_Ruminococcaceae	Ruminococcaceae	g_Ruminococcaceae_UCG-014	Ruminococcaceae_UCG-014	s_unclassified	unclassified
OTU_895	p_Firmicutes	Firmicutes	f_Lachnospiraceae	Lachnospiraceae	g_Lachnospiraceae_NK4A136_group	Lachnospiraceae_NK4A136_group	s_unclassified	unclassified
OTU_896	p_Firmicutes	Firmicutes	f_Ruminococcaceae	Ruminococcaceae	g_Ruminococcaceae_UCG-014	Ruminococcaceae_UCG-014	s_unclassified	unclassified
OTU_897	p_Firmicutes	Firmicutes	f_Lachnospiraceae	Lachnospiraceae	g_unclassified	unclassified	s_unclassified	unclassified
OTU_898	p_Firmicutes	Firmicutes	f_Family_XIII	Family_XIII	g_Eubacterium_nodatum_group	Eubacterium_nodatum_group	s_unclassified	unclassified
OTU_899	p_Firmicutes	Firmicutes	f_Ruminococcaceae	Ruminococcaceae	g_Ruminococcaceae_UCG-014	Ruminococcaceae_UCG-014	s_unclassified	unclassified
OTU_9	p_Firmicutes	Firmicutes	f_Lactobacillaceae	Lactobacillaceae	g_Lactobacillus	Lactobacillus	s_Lactobacillus_gasseri	Lactobacillus_gasseri
OTU_90	p_Tenericutes	Tenericutes	f_unclassified	unclassified	g_unclassified	unclassified	s_unclassified	unclassified
OTU_900	p_Firmicutes	Firmicutes	f_Lachnospiraceae	Lachnospiraceae	g_unclassified	unclassified	s_unclassified	unclassified
OTU_901	p_Firmicutes	Firmicutes	f_Lachnospiraceae	Lachnospiraceae	g_unclassified	unclassified	s_unclassified	unclassified
OTU_902	p_Firmicutes	Firmicutes	f_Ruminococcaceae	Ruminococcaceae	g_Butyricicoccus	Butyricicoccus	s_unclassified	unclassified
OTU_903	p_Firmicutes	Firmicutes	f_Lachnospiraceae	Lachnospiraceae	g_Roseburia	Roseburia	s_unclassified	unclassified
OTU_904	p_Firmicutes	Firmicutes	f_Lachnospiraceae	Lachnospiraceae	g_Roseburia	Roseburia	s_unclassified	unclassified
OTU_905	p_Firmicutes	Firmicutes	f_Lachnospiraceae	Lachnospiraceae	g_unclassified	unclassified	s_unclassified	unclassified
OTU_906	p_Firmicutes	Firmicutes	f_Ruminococcaceae	Ruminococcaceae	g_Butyricicoccus	Butyricicoccus	s_unclassified	unclassified
OTU_907	p_Firmicutes	Firmicutes	f_Lachnospiraceae	Lachnospiraceae	g_unclassified	unclassified	s_unclassified	unclassified
OTU_908	p_Firmicutes	Firmicutes	f_Lachnospiraceae	Lachnospiraceae	g_unclassified	unclassified	s_unclassified	unclassified
OTU_909	p_Firmicutes	Firmicutes	f_Lachnospiraceae	Lachnospiraceae	g_Lachnospiraceae_FCS020_group	Lachnospiraceae_FCS020_group	s_unclassified	unclassified
OTU_91	p_Firmicutes	Firmicutes	f_Erysipelotrichaceae	Erysipelotrichaceae	g_Faecalibaculum	Faecalibaculum	s_unclassified	unclassified
OTU_910	p_Firmicutes	Firmicutes	f_Lachnospiraceae	Lachnospiraceae	g_unclassified	unclassified	s_unclassified	unclassified
OTU_911	p_Firmicutes	Firmicutes	f_Lachnospiraceae	Lachnospiraceae	g_unclassified	unclassified	s_unclassified	unclassified
OTU_912	p_Firmicutes	Firmicutes	f_Ruminococcaceae	Ruminococcaceae	g_Ruminococcaceae_UCG-013	Ruminococcaceae_UCG-013	s_unclassified	unclassified
OTU_913	p_Firmicutes	Firmicutes	f_Lachnospiraceae	Lachnospiraceae	g_Lachnospiraceae_NK4A136_group	Lachnospiraceae_NK4A136_group	s_unclassified	unclassified
OTU_914	p_Firmicutes	Firmicutes	f_Lachnospiraceae	Lachnospiraceae	g_unclassified	unclassified	s_unclassified	unclassified
OTU_915	p_Firmicutes	Firmicutes	f_Lachnospiraceae	Lachnospiraceae	g_unclassified	unclassified	s_unclassified	unclassified
OTU_916	p_Firmicutes	Firmicutes	f_Ruminococcaceae	Ruminococcaceae	g_Anaerotruncus	Anaerotruncus	s_unclassified	unclassified
OTU_917	p_Firmicutes	Firmicutes	f_Lachnospiraceae	Lachnospiraceae	g_Lachnospiraceae_NK4A136_group	Lachnospiraceae_NK4A136_group	s_unclassified	unclassified
OTU_918	p_Firmicutes	Firmicutes	f_Ruminococcaceae	Ruminococcaceae	g_Ruminococcaceae_UCG-014	Ruminococcaceae_UCG-014	s_unclassified	unclassified
OTU_919	p_Firmicutes	Firmicutes	f_Ruminococcaceae	Ruminococcaceae	g_Anaerotruncus	Anaerotruncus	s_unclassified	unclassified
OTU_92	p_Firmicutes	Firmicutes	f_Erysipelotrichaceae	Erysipelotrichaceae	g_Faecalibaculum	Faecalibaculum	s_unclassified	unclassified
OTU_920	p_Firmicutes	Firmicutes	f_Lachnospiraceae	Lachnospiraceae	g_unclassified	unclassified	s_unclassified	unclassified
OTU_921	p_Firmicutes	Firmicutes	f_Ruminococcaceae	Ruminococcaceae	g_Ruminococcaceae_UCG-014	Ruminococcaceae_UCG-014	s_unclassified	unclassified
OTU_922	p_Firmicutes	Firmicutes	f_Ruminococcaceae	Ruminococcaceae	g_Ruminococcaceae_UCG-014	Ruminococcaceae_UCG-014	s_unclassified	unclassified
OTU_923	p_Cyanobacteria	Cyanobacteria	f_unclassified	unclassified	g_unclassified	unclassified	s_unclassified	unclassified
OTU_924	p_Firmicutes	Firmicutes	f_Lachnospiraceae	Lachnospiraceae	g_unclassified	unclassified	s_unclassified	unclassified
OTU_925	p_Firmicutes	Firmicutes	f_Lachnospiraceae	Lachnospiraceae	g_unclassified	unclassified	s_unclassified	unclassified
OTU_926	p_Firmicutes	Firmicutes	f_Lachnospiraceae	Lachnospiraceae	g_Acetatifactor	Acetatifactor	s_unclassified	unclassified
OTU_927	p_Firmicutes	Firmicutes	f_Lachnospiraceae	Lachnospiraceae	g_unclassified	unclassified	s_unclassified	unclassified
OTU_928	p_Firmicutes	Firmicutes	f_Ruminococcaceae	Ruminococcaceae	g_Ruminococcaceae_UCG-014	Ruminococcaceae_UCG-014	s_unclassified	unclassified
OTU_929	p_Firmicutes	Firmicutes	f_Lachnospiraceae	Lachnospiraceae	g_Lachnoclostridium	Lachnoclostridium	s_unclassified	unclassified
OTU_93	p_Firmicutes	Firmicutes	f_Staphylococcaceae	Staphylococcaceae	g_Macrococcus	Macrococcus	s_unclassified	unclassified
OTU_930	p_Firmicutes	Firmicutes	f_Lachnospiraceae	Lachnospiraceae	g_Lachnospiraceae_UCG-006	Lachnospiraceae_UCG-006	s_unclassified	unclassified
OTU_931	p_Firmicutes	Firmicutes	f_Ruminococcaceae	Ruminococcaceae	g_Ruminococcaceae_UCG-014	Ruminococcaceae_UCG-014	s_unclassified	unclassified
OTU_932	p_Firmicutes	Firmicutes	f_Lachnospiraceae	Lachnospiraceae	g_unclassified	unclassified	s_unclassified	unclassified
OTU_933	p_Firmicutes	Firmicutes	f_Lachnospiraceae	Lachnospiraceae	g_unclassified	unclassified	s_unclassified	unclassified
OTU_934	p_Firmicutes	Firmicutes	f_Clostridiales_vadinBB60_group	Clostridiales_vadinBB60_group	g_unclassified	unclassified	s_unclassified	unclassified
OTU_935	p_Firmicutes	Firmicutes	f_Clostridiales_vadinBB60_group	Clostridiales_vadinBB60_group	g_unclassified	unclassified	s_unclassified	unclassified
OTU_936	p_Firmicutes	Firmicutes	f_Lachnospiraceae	Lachnospiraceae	g_unclassified	unclassified	s_unclassified	unclassified
OTU_937	p_Firmicutes	Firmicutes	f_Clostridiales_vadinBB60_group	Clostridiales_vadinBB60_group	g_unclassified	unclassified	s_unclassified	unclassified
OTU_938	p_Firmicutes	Firmicutes	f_Lachnospiraceae	Lachnospiraceae	g_unclassified	unclassified	s_unclassified	unclassified
OTU_939	p_Firmicutes	Firmicutes	f_Lachnospiraceae	Lachnospiraceae	g_unclassified	unclassified	s_unclassified	unclassified
OTU_94	p_Firmicutes	Firmicutes	f_Erysipelotrichaceae	Erysipelotrichaceae	g_unclassified	unclassified	s_unclassified	unclassified
OTU_940	p_Firmicutes	Firmicutes	f_Lachnospiraceae	Lachnospiraceae	g_unclassified	unclassified	s_unclassified	unclassified
OTU_941	p_Firmicutes	Firmicutes	f_Lachnospiraceae	Lachnospiraceae	g_Roseburia	Roseburia	s_unclassified	unclassified
OTU_942	p_Firmicutes	Firmicutes	f_Ruminococcaceae	Ruminococcaceae	g_Ruminococcaceae_UCG-014	Ruminococcaceae_UCG-014	s_unclassified	unclassified
OTU_943	p_Firmicutes	Firmicutes	f_Lachnospiraceae	Lachnospiraceae	g_Lachnospiraceae_NK4A136_group	Lachnospiraceae_NK4A136_group	s_unclassified	unclassified
OTU_944	p_Firmicutes	Firmicutes	f_Ruminococcaceae	Ruminococcaceae	g_unclassified	unclassified	s_unclassified	unclassified
OTU_945	p_Firmicutes	Firmicutes	f_Lachnospiraceae	Lachnospiraceae	g_unclassified	unclassified	s_unclassified	unclassified
OTU_946	p_Firmicutes	Firmicutes	f_Ruminococcaceae	Ruminococcaceae	g_Ruminococcaceae_UCG-014	Ruminococcaceae_UCG-014	s_unclassified	unclassified
OTU_947	p_Firmicutes	Firmicutes	f_Lachnospiraceae	Lachnospiraceae	g_unclassified	unclassified	s_unclassified	unclassified
OTU_948	p_Firmicutes	Firmicutes	f_Lachnospiraceae	Lachnospiraceae	g_unclassified	unclassified	s_unclassified	unclassified
OTU_949	p_Firmicutes	Firmicutes	f_Clostridiales_vadinBB60_group	Clostridiales_vadinBB60_group	g_unclassified	unclassified	s_unclassified	unclassified
OTU_95	p_Firmicutes	Firmicutes	f_Peptococcaceae	Peptococcaceae	g_unclassified	unclassified	s_unclassified	unclassified
OTU_950	p_Firmicutes	Firmicutes	f_Lachnospiraceae	Lachnospiraceae	g_Coprococcus_2	Coprococcus_2	s_unclassified	unclassified
OTU_951	p_Firmicutes	Firmicutes	f_Lachnospiraceae	Lachnospiraceae	g_Lachnospiraceae_NK4A136_group	Lachnospiraceae_NK4A136_group	s_unclassified	unclassified
OTU_952	p_Firmicutes	Firmicutes	f_Lachnospiraceae	Lachnospiraceae	g_unclassified	unclassified	s_unclassified	unclassified
OTU_953	p_Firmicutes	Firmicutes	f_Defluviitaleaceae	Defluviitaleaceae	g_Defluviitaleaceae_UCG-011	Defluviitaleaceae_UCG-011	s_unclassified	unclassified
OTU_954	p_Firmicutes	Firmicutes	f_Lachnospiraceae	Lachnospiraceae	g_unclassified	unclassified	s_unclassified	unclassified
OTU_955	p_Firmicutes	Firmicutes	f_Lachnospiraceae	Lachnospiraceae	g_unclassified	unclassified	s_unclassified	unclassified
OTU_956	p_Firmicutes	Firmicutes	f_Lachnospiraceae	Lachnospiraceae	g_unclassified	unclassified	s_unclassified	unclassified
OTU_957	p_Firmicutes	Firmicutes	f_Lachnospiraceae	Lachnospiraceae	g_Roseburia	Roseburia	s_unclassified	unclassified
OTU_958	p_Firmicutes	Firmicutes	f_Ruminococcaceae	Ruminococcaceae	g_Ruminococcaceae_UCG-014	Ruminococcaceae_UCG-014	s_unclassified	unclassified
OTU_959	p_Firmicutes	Firmicutes	f_Ruminococcaceae	Ruminococcaceae	g_Ruminococcaceae_UCG-014	Ruminococcaceae_UCG-014	s_unclassified	unclassified
OTU_96	p_Firmicutes	Firmicutes	f_Carnobacteriaceae	Carnobacteriaceae	g_Atopostipes	Atopostipes	s_unclassified	unclassified
OTU_960	p_Firmicutes	Firmicutes	f_Lachnospiraceae	Lachnospiraceae	g_unclassified	unclassified	s_unclassified	unclassified
OTU_961	p_Firmicutes	Firmicutes	f_Lachnospiraceae	Lachnospiraceae	g_unclassified	unclassified	s_unclassified	unclassified
OTU_962	p_Firmicutes	Firmicutes	f_Lachnospiraceae	Lachnospiraceae	g_Lachnospiraceae_NK4A136_group	Lachnospiraceae_NK4A136_group	s_unclassified	unclassified
OTU_963	p_Firmicutes	Firmicutes	f_Ruminococcaceae	Ruminococcaceae	g_Ruminococcaceae_UCG-014	Ruminococcaceae_UCG-014	s_unclassified	unclassified
OTU_964	p_Firmicutes	Firmicutes	f_Lachnospiraceae	Lachnospiraceae	g_unclassified	unclassified	s_unclassified	unclassified
OTU_965	p_Firmicutes	Firmicutes	f_Lachnospiraceae	Lachnospiraceae	g_Lachnospiraceae_NK4A136_group	Lachnospiraceae_NK4A136_group	s_unclassified	unclassified
OTU_966	p_Firmicutes	Firmicutes	f_Lachnospiraceae	Lachnospiraceae	g_unclassified	unclassified	s_unclassified	unclassified
OTU_967	p_Firmicutes	Firmicutes	f_Lachnospiraceae	Lachnospiraceae	g_unclassified	unclassified	s_unclassified	unclassified
OTU_968	p_Firmicutes	Firmicutes	f_Lachnospiraceae	Lachnospiraceae	g_unclassified	unclassified	s_unclassified	unclassified
OTU_969	p_Firmicutes	Firmicutes	f_Lachnospiraceae	Lachnospiraceae	g_Roseburia	Roseburia	s_unclassified	unclassified
OTU_970	p_Actinobacteria	Actinobacteria	f_Coriobacteriaceae	Coriobacteriaceae	g_Enterorhabdus	Enterorhabdus	s_unclassified	unclassified
OTU_971	p_Firmicutes	Firmicutes	f_Clostridiaceae_1	Clostridiaceae_1	g_Clostridium_sensu_stricto_1	Clostridium_sensu_stricto_1	s_unclassified	unclassified
OTU_972	p_Firmicutes	Firmicutes	f_Lachnospiraceae	Lachnospiraceae	g_Roseburia	Roseburia	s_unclassified	unclassified
OTU_973	p_Firmicutes	Firmicutes	f_Lachnospiraceae	Lachnospiraceae	g_unclassified	unclassified	s_unclassified	unclassified
OTU_974	p_Firmicutes	Firmicutes	f_Ruminococcaceae	Ruminococcaceae	g_Ruminococcaceae_UCG-014	Ruminococcaceae_UCG-014	s_unclassified	unclassified
OTU_975	p_Firmicutes	Firmicutes	f_Lachnospiraceae	Lachnospiraceae	g_unclassified	unclassified	s_unclassified	unclassified
OTU_976	p_Firmicutes	Firmicutes	f_Lachnospiraceae	Lachnospiraceae	g_Lachnospiraceae_NK4A136_group	Lachnospiraceae_NK4A136_group	s_unclassified	unclassified
OTU_977	p_Firmicutes	Firmicutes	f_Lachnospiraceae	Lachnospiraceae	g_unclassified	unclassified	s_unclassified	unclassified
OTU_978	p_Firmicutes	Firmicutes	f_Lachnospiraceae	Lachnospiraceae	g_unclassified	unclassified	s_unclassified	unclassified
OTU_979	p_Firmicutes	Firmicutes	f_Lachnospiraceae	Lachnospiraceae	g_unclassified	unclassified	s_unclassified	unclassified
OTU_98	p_Firmicutes	Firmicutes	f_Erysipelotrichaceae	Erysipelotrichaceae	g_Turicibacter	Turicibacter	s_unclassified	unclassified
OTU_980	p_Firmicutes	Firmicutes	f_Lachnospiraceae	Lachnospiraceae	g_Lachnospiraceae_NK4A136_group	Lachnospiraceae_NK4A136_group	s_unclassified	unclassified
OTU_981	p_Firmicutes	Firmicutes	f_Lachnospiraceae	Lachnospiraceae	g_unclassified	unclassified	s_unclassified	unclassified
OTU_982	p_Firmicutes	Firmicutes	f_Clostridiales_vadinBB60_group	Clostridiales_vadinBB60_group	g_unclassified	unclassified	s_unclassified	unclassified
OTU_983	p_Firmicutes	Firmicutes	f_Lachnospiraceae	Lachnospiraceae	g_unclassified	unclassified	s_unclassified	unclassified
OTU_984	p_Firmicutes	Firmicutes	f_Lachnospiraceae	Lachnospiraceae	g_Coprococcus_1	Coprococcus_1	s_unclassified	unclassified
OTU_985	p_Firmicutes	Firmicutes	f_Lachnospiraceae	Lachnospiraceae	g_unclassified	unclassified	s_unclassified	unclassified
OTU_986	p_Firmicutes	Firmicutes	f_Lachnospiraceae	Lachnospiraceae	g_unclassified	unclassified	s_unclassified	unclassified
OTU_987	p_Firmicutes	Firmicutes	f_unclassified	unclassified	g_unclassified	unclassified	s_unclassified	unclassified
OTU_988	p_Firmicutes	Firmicutes	f_Lachnospiraceae	Lachnospiraceae	g_unclassified	unclassified	s_unclassified	unclassified
OTU_989	p_Firmicutes	Firmicutes	f_Lachnospiraceae	Lachnospiraceae	g_unclassified	unclassified	s_unclassified	unclassified
OTU_99	p_Firmicutes	Firmicutes	f_unclassified	unclassified	g_unclassified	unclassified	s_unclassified	unclassified
OTU_990	p_Firmicutes	Firmicutes	f_Lachnospiraceae	Lachnospiraceae	g_unclassified	unclassified	s_unclassified	unclassified
OTU_991	p_Firmicutes	Firmicutes	f_Lachnospiraceae	Lachnospiraceae	g_Blautia	Blautia	s_unclassified	unclassified
OTU_992	p_Firmicutes	Firmicutes	f_Lachnospiraceae	Lachnospiraceae	g_unclassified	unclassified	s_unclassified	unclassified
OTU_993	p_Firmicutes	Firmicutes	f_unclassified	unclassified	g_unclassified	unclassified	s_unclassified	unclassified
OTU_994	p_Firmicutes	Firmicutes	f_Lachnospiraceae	Lachnospiraceae	g_unclassified	unclassified	s_unclassified	unclassified
OTU_995	p_Firmicutes	Firmicutes	f_Lachnospiraceae	Lachnospiraceae	g_Marvinbryantia	Marvinbryantia	s_unclassified	unclassified
OTU_996	p_Firmicutes	Firmicutes	f_Lachnospiraceae	Lachnospiraceae	g_unclassified	unclassified	s_unclassified	unclassified
OTU_997	p_Firmicutes	Firmicutes	f_Lachnospiraceae	Lachnospiraceae	g_unclassified	unclassified	s_unclassified	unclassified
OTU_998	p_Firmicutes	Firmicutes	f_Lachnospiraceae	Lachnospiraceae	g_unclassified	unclassified	s_unclassified	unclassified
OTU_999	p_Firmicutes	Firmicutes	f_unclassified	unclassified	g_unclassified	unclassified	s_unclassified	unclassified

## Sheet: Sheet3
Supplementary Data 1. Phylogeny and relative abundance of OTUs showing differences between chow- and HFD-fed mice
OTU ID	Taxonomy						Relative abundance (%)		P value*
	Phylum	Class	Order	Family	Genus	Species	Chow	HFD
OTU_1	Proteobacteria			Desulfovibrionaceae	Bilophila	unclassified	0.000121	0.00433	0.014945
OTU_4	Firmicutes			Peptococcaceae	Peptococcus	unclassified	7.1e-05	0.000285	0.014171
OTU_6	Firmicutes			Peptococcaceae	unclassified	unclassified	0.000159	0.000285	0.016137
OTU_10	Firmicutes			Erysipelotrichaceae	Turicibacter	unclassified	1.1e-05	0.014488	0.016659
OTU_11	Firmicutes			Enterococcaceae	Enterococcus	unclassified	0	0.000137	0.017757
OTU_16	Firmicutes			Streptococcaceae	Streptococcus	Streptococcus_salivarius_subsp._thermophilus	0	0.00394	0.000537
OTU_19	Proteobacteria			Enterobacteriaceae	Escherichia-Shigella	Escherichia_coli	0	0.005301	0.005814
OTU_20	Tenericutes			unclassified	unclassified	unclassified	0.000263	0.009483	0.007464
OTU_22	Proteobacteria			Desulfovibrionaceae	Desulfovibrio	unclassified	0.000203	0.005214	0.000732
OTU_23	Firmicutes			Streptococcaceae	Lactococcus	Lactococcus_lactis	0	0.00315	0.000567
OTU_24	Firmicutes			Streptococcaceae	Streptococcus	unclassified	0.000417	0.001482	0.007225
OTU_28	Firmicutes			Lactobacillaceae	Lactobacillus	Lactobacillus_delbrueckii_subsp._delbrueckii	0	0.002524	0.000763
OTU_32	Firmicutes			Leuconostocaceae	Leuconostoc	unclassified	0	0.000856	0.000339
OTU_35	Firmicutes			Enterococcaceae	Enterococcus	Enterococcus_faecalis	1.6e-05	0.000445	0.018107
OTU_37	Firmicutes			Lactobacillaceae	Lactobacillus	unclassified	0	0.000576	0.000486
OTU_44	Tenericutes			unclassified	unclassified	unclassified	1.1e-05	0.000115	0.016805
OTU_49	Tenericutes			unclassified	unclassified	unclassified	1.6e-05	0.000132	0.026783
OTU_52	Firmicutes			Aerococcaceae	Globicatella	unclassified	0	0.000236	0.001162
OTU_55	Firmicutes			Lactobacillaceae	Lactobacillus	unclassified	0	0.000192	0.001533
OTU_56	Firmicutes			Streptococcaceae	unclassified	unclassified	0	0.000154	0.002195
OTU_57	Firmicutes			Carnobacteriaceae	Trichococcus	Trichococcus_sp._CY-44	0	4.9e-05	0.009826
OTU_65	Firmicutes			Lactobacillaceae	Lactobacillus	Lactobacillus_casei	0	0.000115	0.005707
OTU_71	Firmicutes			Lactobacillaceae	Lactobacillus	Lactobacillus_plantarum	0	4.9e-05	0.0151
OTU_76	Firmicutes			Lactobacillaceae	Lactobacillus	unclassified	0	0.000993	0.002026
OTU_102	Firmicutes			Erysipelotrichaceae	Erysipelatoclostridium	unclassified	4.9e-05	0.001081	0.00535
OTU_161	Bacteroidetes			Rikenellaceae	Rikenella	unclassified	0.000834	0.006492	0.000875
OTU_169	Bacteroidetes			Porphyromonadaceae	Parabacteroides	unclassified	5.5e-05	0.000593	0.012021
OTU_173	Bacteroidetes			Bacteroidaceae	Bacteroides	unclassified	0.000132	0.000916	0.000908
OTU_179	Bacteroidetes			Rikenellaceae	Alistipes	unclassified	2.2e-05	0.000121	0.020468
OTU_230	Bacteroidetes			Bacteroidales_S24-7_group	unclassified	unclassified	0.002365	0.018522	6.4e-05
OTU_237	Bacteroidetes			Porphyromonadaceae	Odoribacter	unclassified	0.00112	0.005927	0.017812
OTU_358	Bacteroidetes			Bacteroidales_S24-7_group	unclassified	unclassified	0.003929	0.007058	0.000664
OTU_690	Actinobacteria			Corynebacteriaceae	Corynebacterium	unclassified	1.1e-05	8.8e-05	0.025208
OTU_692	Verrucomicrobia			Verrucomicrobiaceae	Akkermansia	unclassified	0.002711	0.117279	0.002246
OTU_697	Actinobacteria			Bifidobacteriaceae	Bifidobacterium	unclassified	0	0.000274	0.000641
OTU_705	Firmicutes			Lachnospiraceae	Lachnospiraceae_NK4A136_group	unclassified	0.000927	0.017973	0.015846
OTU_707	Firmicutes			Ruminococcaceae	Ruminiclostridium_9	unclassified	0.003496	0.017046	0.017725
OTU_709	Firmicutes			Ruminococcaceae	unclassified	unclassified	0.001026	0.002859	0.003763
OTU_710	Firmicutes			Ruminococcaceae	Ruminiclostridium_9	unclassified	0.001482	0.004923	0.022725
OTU_711	Firmicutes			Ruminococcaceae	Ruminococcaceae_UCG-009	unclassified	9.3e-05	0.006619	0.00138
OTU_712	Firmicutes			Ruminococcaceae	Ruminococcaceae_NK4A214_group	unclassified	0.000373	0.002135	0.001142
OTU_714	Firmicutes			Ruminococcaceae	unclassified	unclassified	0.000428	0.002009	0.033704
OTU_717	Firmicutes			unclassified	unclassified	unclassified	0	0.000466	0.012032
OTU_726	Firmicutes			Lachnospiraceae	Roseburia	unclassified	1.1e-05	0.001295	0.022151
OTU_730	Firmicutes			Ruminococcaceae	Intestinimonas	unclassified	3.8e-05	0.000291	0.002295
OTU_736	Firmicutes			Clostridiales_vadinBB60_group	unclassified	unclassified	0	0.000165	0.008795
OTU_742	Firmicutes			Lachnospiraceae	Roseburia	unclassified	5.5e-05	0.000214	0.022762
OTU_745	Firmicutes			Clostridiales_vadinBB60_group	unclassified	unclassified	0	9.9e-05	0.00503
OTU_746	Firmicutes			Christensenellaceae	unclassified	unclassified	5e-06	0.000137	0.002368
OTU_798	Firmicutes			Lachnospiraceae	Lachnospiraceae_NK4A136_group	unclassified	0.000192	0.00197	0.024451
OTU_802	Saccharibacteria			Unknown_Family	Candidatus_Saccharimonas	unclassified	0.001416	0.008616	0.032346
OTU_821	Firmicutes			Ruminococcaceae	unclassified	unclassified	2.7e-05	0.000258	0.007509
OTU_822	Firmicutes			Lachnospiraceae	Lachnospiraceae_NK4A136_group	unclassified	0	0.001147	0.016957
OTU_838	Firmicutes			Ruminococcaceae	Ruminococcaceae_UCG-014	unclassified	0.000269	0.005642	0.006629
OTU_842	Firmicutes			Ruminococcaceae	Oscillibacter	unclassified	0.000241	0.002909	0.000217
OTU_847	Firmicutes			Ruminococcaceae	Anaerotruncus	unclassified	5.5e-05	0.000417	0.018262
OTU_851	Firmicutes			Christensenellaceae	Christensenellaceae_R-7_group	unclassified	2.7e-05	7.1e-05	0.010916
OTU_853	Firmicutes			Family_XIII	Anaerovorax	unclassified	1.1e-05	0.000176	0.021559
OTU_854	Firmicutes			Ruminococcaceae	Ruminococcaceae_UCG-013	unclassified	0	0.000225	0.000161
OTU_864	Firmicutes			Ruminococcaceae	unclassified	unclassified	0	6.6e-05	0.012433
OTU_872	Firmicutes			Ruminococcaceae	Ruminococcaceae_UCG-009	unclassified	0	3.3e-05	0.035811
OTU_886	Firmicutes			Ruminococcaceae	Ruminococcaceae_UCG-014	unclassified	0.002069	0.015399	0.000703
OTU_888	Firmicutes			Ruminococcaceae	Ruminococcaceae_UCG-014	unclassified	8.8e-05	0.00472	0.017132
OTU_890	Firmicutes			Ruminococcaceae	Anaerotruncus	unclassified	6.6e-05	0.002179	0.037745
OTU_891	Firmicutes			Lachnospiraceae	unclassified	unclassified	0.000313	0.002739	0.026754
OTU_892	Firmicutes			Ruminococcaceae	Ruminococcaceae_UCG-014	unclassified	0.00028	0.00984	0.005341
OTU_894	Firmicutes			Ruminococcaceae	Ruminococcaceae_UCG-014	unclassified	0.000681	0.011218	0.016649
OTU_895	Firmicutes			Lachnospiraceae	Lachnospiraceae_NK4A136_group	unclassified	6.6e-05	0.00349	0.002917
OTU_896	Firmicutes			Ruminococcaceae	Ruminococcaceae_UCG-014	unclassified	7.7e-05	0.002492	0.01945
OTU_898	Firmicutes			Family_XIII	Eubacterium_nodatum_group	unclassified	0.000154	0.001471	0.000343
OTU_903	Firmicutes			Lachnospiraceae	Roseburia	unclassified	2.7e-05	0.00079	0.042718
OTU_904	Firmicutes			Lachnospiraceae	Roseburia	unclassified	2.7e-05	0.000911	0.006172
OTU_905	Firmicutes			Lachnospiraceae	unclassified	unclassified	0.000181	0.001251	0.00792
OTU_907	Firmicutes			Lachnospiraceae	unclassified	unclassified	0	0.000401	0.0263
OTU_914	Firmicutes			Lachnospiraceae	unclassified	unclassified	0.000121	0.000362	0.031492
OTU_917	Firmicutes			Lachnospiraceae	Lachnospiraceae_NK4A136_group	unclassified	5e-06	0.000225	0.041112
OTU_926	Firmicutes			Lachnospiraceae	Acetatifactor	unclassified	1.1e-05	0.000176	0.014746
OTU_930	Firmicutes			Lachnospiraceae	Lachnospiraceae_UCG-006	unclassified	0.003644	0.026644	0.007545
OTU_936	Firmicutes			Lachnospiraceae	unclassified	unclassified	1.1e-05	0.03188	0.001504
OTU_952	Firmicutes			Lachnospiraceae	unclassified	unclassified	2.7e-05	0.039486	0.010499
OTU_954	Firmicutes			Lachnospiraceae	unclassified	unclassified	0	0.000192	0.033508
OTU_956	Firmicutes			Lachnospiraceae	unclassified	unclassified	0	3.8e-05	0.034586
OTU_963	Firmicutes			Ruminococcaceae	Ruminococcaceae_UCG-014	unclassified	8.2e-05	0.000477	0.001172
OTU_971	Firmicutes			Clostridiaceae_1	Clostridium_sensu_stricto_1	unclassified	3.3e-05	0.002903	0.002632
OTU_976	Firmicutes			Lachnospiraceae	Lachnospiraceae_NK4A136_group	unclassified	5e-06	0.009642	0.008737
OTU_979	Firmicutes			Lachnospiraceae	unclassified	unclassified	0.00034	0.00602	0.013984
OTU_985	Firmicutes			Lachnospiraceae	unclassified	unclassified	4.4e-05	0.012535	0.02037
OTU_1003	Firmicutes			Lachnospiraceae	unclassified	unclassified	5e-06	0.001356	0.022128
OTU_1013	Firmicutes			Lachnospiraceae	Lachnoclostridium	unclassified	0.000258	0.001065	0.010355
OTU_1014	Firmicutes			Lachnospiraceae	Lachnospiraceae_NK4A136_group	unclassified	3.3e-05	0.00107	0.00688
OTU_1017	Firmicutes			Lachnospiraceae	unclassified	unclassified	0	4.9e-05	0.00503
OTU_1018	Firmicutes			Lachnospiraceae	unclassified	unclassified	0	0.000329	0.008421
OTU_1032	Firmicutes			Ruminococcaceae	Ruminococcaceae_UCG-014	unclassified	8.8e-05	0.001701	0.01508
OTU_1040	Firmicutes			Lachnospiraceae	unclassified	unclassified	9.3e-05	0.001548	0.017986
OTU_1042	Firmicutes			Lachnospiraceae	Lachnospiraceae_UCG-006	unclassified	4.4e-05	0.001498	0.001479
OTU_1043	Firmicutes			Ruminococcaceae	Subdoligranulum	unclassified	6e-05	0.000818	0.002268
OTU_1046	Firmicutes			Lachnospiraceae	unclassified	unclassified	0.000527	0.004215	0.033814
OTU_1048	Firmicutes			Lachnospiraceae	Coprococcus_1	unclassified	0.000604	0.002826	0.006099
OTU_1051	Firmicutes			Lachnospiraceae	unclassified	unclassified	7.7e-05	0.001015	0.015093
OTU_1064	Firmicutes			Lachnospiraceae	Acetatifactor	unclassified	0	0.000516	0.009741
OTU_1067	Firmicutes			Clostridiaceae_1	Clostridium_sensu_stricto_1	Clostridium_sp._ND2	6.6e-05	0.000779	0.02222
OTU_1072	Firmicutes			Lachnospiraceae	unclassified	unclassified	1.6e-05	0.000466	0.002249
OTU_1073	Firmicutes			Lachnospiraceae	unclassified	unclassified	1.1e-05	0.000121	0.004353
OTU_1080	Firmicutes			Lachnospiraceae	Roseburia	unclassified	5e-06	0.000362	0.011743
OTU_1091	Firmicutes			Lachnospiraceae	Roseburia	unclassified	1.6e-05	0.000439	0.001151
OTU_1101	Firmicutes			Lachnospiraceae	Blautia	unclassified	0.000368	0.002514	0.047428
OTU_1102	Firmicutes			Lachnospiraceae	Eisenbergiella	unclassified	3.3e-05	0.000143	0.041251
OTU_1110	Firmicutes			Lachnospiraceae	unclassified	unclassified	1.1e-05	0.000889	0.017847
OTU_1114	Firmicutes			Ruminococcaceae	unclassified	unclassified	5e-06	5.5e-05	0.000396
OTU_1116	Firmicutes			Peptostreptococcaceae	Romboutsia	unclassified	1.1e-05	0.033609	0.015679
OTU_1119	Firmicutes			Lachnospiraceae	unclassified	unclassified	3.8e-05	0.000812	0.000693
OTU_1124	Firmicutes			Lachnospiraceae	Lachnospiraceae_UCG-006	unclassified	0.000384	0.011426	0.021691
OTU_1138	Firmicutes			Lachnospiraceae	Lachnospiraceae_NK4A136_group	unclassified	0	0.003293	0.00297
OTU_1153	Firmicutes			Clostridiaceae_1	Clostridium_sensu_stricto_12	unclassified	0	3.3e-05	0.003299
OTU_1184	Firmicutes			Lachnospiraceae	unclassified	unclassified	0.000384	0.001937	0.041562
OTU_1194	Firmicutes			Lachnospiraceae	unclassified	unclassified	0.000198	0.001312	0.008909
OTU_1206	Firmicutes			Lachnospiraceae	unclassified	unclassified	0	0.001904	0.011145
OTU_1209	Firmicutes			Family_XIII	Family_XIII_AD3011_group	unclassified	4.9e-05	0.002497	2.9e-05
OTU_1210	Firmicutes			Ruminococcaceae	Anaerotruncus	unclassified	7.1e-05	0.001328	0.013847
OTU_1215	Actinobacteria			Coriobacteriaceae	Parvibacter	unclassified	6e-05	0.000505	0.008233
OTU_1216	Firmicutes			Ruminococcaceae	Anaerotruncus	unclassified	0.000104	0.000604	0.048191
OTU_1221	Firmicutes			Ruminococcaceae	Anaerotruncus	unclassified	0	0.000236	0.022364
OTU_1224	Firmicutes			Family_XIII	unclassified	unclassified	5e-06	9.9e-05	0.010466
OTU_1263	Firmicutes			Lachnospiraceae	Lachnospiraceae_NK4A136_group	unclassified	3.3e-05	0.000154	0.004822
OTU_8	Firmicutes			Lactobacillaceae	Lactobacillus	unclassified	0.066707	0.000456	0.003118
OTU_13	Proteobacteria			Desulfovibrionaceae	Desulfovibrio	unclassified	0.016069	0.005724	0.022237
OTU_14	Proteobacteria			Moraxellaceae	Acinetobacter	unclassified	4.9e-05	0	0.009826
OTU_25	Proteobacteria			Alcaligenaceae	Parasutterella	unclassified	0.001323	0.000192	0.020792
OTU_38	Proteobacteria			Alcaligenaceae	Parasutterella	unclassified	8.8e-05	0	0.021588
OTU_42	Firmicutes			Erysipelotrichaceae	Erysipelatoclostridium	unclassified	0.000143	5e-06	0.015647
OTU_132	Bacteroidetes			Prevotellaceae	Prevotellaceae_UCG-001	unclassified	0.00107	1.6e-05	0.048589
OTU_152	Bacteroidetes			Bacteroidales_S24-7_group	unclassified	unclassified	0.014252	0.000335	0.002945
OTU_157	Bacteroidetes			Bacteroidales_S24-7_group	unclassified	unclassified	0.003704	0.000159	0.002279
OTU_158	Bacteroidetes			Bacteroidales_S24-7_group	unclassified	unclassified	0.002179	2.2e-05	0.000286
OTU_160	Bacteroidetes			Bacteroidales_S24-7_group	unclassified	unclassified	0.004061	0.001043	0.007909
OTU_162	Bacteroidetes			Bacteroidales_S24-7_group	unclassified	unclassified	0.003326	0.000214	0.000774
OTU_165	Bacteroidetes			Bacteroidales_S24-7_group	unclassified	unclassified	0.003134	0	0.006407
OTU_166	Bacteroidetes			Bacteroidales_S24-7_group	unclassified	unclassified	0.002568	0.000115	0.032093
OTU_171	Bacteroidetes			Bacteroidales_S24-7_group	unclassified	unclassified	0.001943	0.000988	0.037995
OTU_172	Bacteroidetes			Bacteroidales_S24-7_group	unclassified	unclassified	0.000357	5.5e-05	0.035453
OTU_176	Bacteroidetes			Rikenellaceae	Alistipes	unclassified	0.000115	4.4e-05	0.009438
OTU_178	Bacteroidetes			Bacteroidales_S24-7_group	unclassified	unclassified	0.000143	0	0.008833
OTU_182	Bacteroidetes			Bacteroidales_S24-7_group	unclassified	unclassified	0.000351	0	0.001772
OTU_183	Bacteroidetes			Bacteroidales_S24-7_group	unclassified	unclassified	0.000104	0	0.045874
OTU_184	Bacteroidetes			Bacteroidales_S24-7_group	unclassified	unclassified	0.108377	0.001174	0.000355
OTU_191	Bacteroidetes			Bacteroidales_S24-7_group	unclassified	unclassified	0.000126	0	0.022063
OTU_192	Bacteroidetes			Bacteroidales_S24-7_group	unclassified	unclassified	0.00023	0	0.000857
OTU_195	Bacteroidetes			Bacteroidales_S24-7_group	unclassified	unclassified	4.4e-05	0	0.045195
OTU_196	Firmicutes			unclassified	unclassified	unclassified	7.1e-05	0	0.016378
OTU_198	Bacteroidetes			Bacteroidales_S24-7_group	unclassified	unclassified	0.017139	0.002503	0.001522
OTU_201	Bacteroidetes			Bacteroidales_S24-7_group	unclassified	unclassified	4.4e-05	0	0.010961
OTU_202	Bacteroidetes			Bacteroidales_S24-7_group	unclassified	unclassified	8.2e-05	0	0.000486
OTU_207	Bacteroidetes			Bacteroidales_S24-7_group	unclassified	unclassified	4.9e-05	0	0.000396
OTU_240	Bacteroidetes			Bacteroidales_S24-7_group	unclassified	unclassified	4.9e-05	0	0.0151
OTU_242	Bacteroidetes			Bacteroidales_S24-7_group	unclassified	unclassified	4.9e-05	0	0.00503
OTU_243	Bacteroidetes			Bacteroidales_S24-7_group	unclassified	unclassified	6e-05	0	0.012812
OTU_244	Bacteroidetes			Bacteroidales_S24-7_group	unclassified	unclassified	6.6e-05	0	0.006217
OTU_247	Bacteroidetes			Bacteroidales_S24-7_group	unclassified	unclassified	0.016321	3.8e-05	0.000578
OTU_249	Bacteroidetes			Bacteroidales_S24-7_group	unclassified	unclassified	0.008254	0.00225	0.030154
OTU_264	Bacteroidetes			Bacteroidales_S24-7_group	unclassified	unclassified	6e-05	0	0.006024
OTU_276	Bacteroidetes			Bacteroidales_S24-7_group	unclassified	unclassified	0.000121	5e-06	0.049312
OTU_279	Bacteroidetes			Bacteroidales_S24-7_group	unclassified	unclassified	4.9e-05	0	0.032379
OTU_287	Bacteroidetes			Bacteroidales_S24-7_group	unclassified	unclassified	8.8e-05	0	0.015876
OTU_294	Bacteroidetes			Bacteroidales_S24-7_group	unclassified	unclassified	3.3e-05	0	0.000172
OTU_306	Bacteroidetes			Bacteroidales_S24-7_group	unclassified	unclassified	2.7e-05	0	0.024018
OTU_308	Bacteroidetes			Bacteroidales_S24-7_group	unclassified	unclassified	6e-05	0	0.000607
OTU_311	Bacteroidetes			Bacteroidales_S24-7_group	unclassified	unclassified	0.002766	5e-06	0.001749
OTU_318	Bacteroidetes			Bacteroidales_S24-7_group	unclassified	unclassified	4.4e-05	0	0.018358
OTU_320	Bacteroidetes			Bacteroidales_S24-7_group	unclassified	unclassified	2.7e-05	0	0.003904
OTU_323	Bacteroidetes			Bacteroidales_S24-7_group	unclassified	unclassified	0.020745	1.1e-05	0.001436
OTU_330	Bacteroidetes			Bacteroidales_S24-7_group	unclassified	unclassified	0.000774	3.3e-05	0.020689
OTU_331	Bacteroidetes			Bacteroidales_S24-7_group	unclassified	unclassified	4.4e-05	0	0.045195
OTU_334	Bacteroidetes			Bacteroidales_S24-7_group	unclassified	unclassified	2.7e-05	0	0.003904
OTU_352	Bacteroidetes			Bacteroidales_S24-7_group	unclassified	unclassified	0.00011	0	0.044684
OTU_354	Bacteroidetes			Bacteroidales_S24-7_group	unclassified	unclassified	0.003189	3.8e-05	0.000376
OTU_360	Bacteroidetes			Bacteroidales_S24-7_group	unclassified	unclassified	0.004714	0.000434	0.005695
OTU_361	Bacteroidetes			Bacteroidales_S24-7_group	unclassified	unclassified	0.000741	0.000357	0.035343
OTU_363	Bacteroidetes			Bacteroidales_S24-7_group	unclassified	unclassified	0.00062	0.000121	0.006766
OTU_365	Bacteroidetes			Bacteroidales_S24-7_group	unclassified	unclassified	0.00051	0	0.024895
OTU_367	Bacteroidetes			Bacteroidales_S24-7_group	unclassified	unclassified	0.000274	0	0.022903
OTU_368	Bacteroidetes			Bacteroidales_S24-7_group	unclassified	unclassified	0.000752	0	0.011434
OTU_369	Bacteroidetes			Bacteroidales_S24-7_group	unclassified	unclassified	0.000357	0	0.000116
OTU_370	Bacteroidetes			Bacteroidales_S24-7_group	unclassified	unclassified	0.000472	0	0.011363
OTU_371	Bacteroidetes			Bacteroidales_S24-7_group	unclassified	unclassified	0.000302	0	0.005303
OTU_373	Bacteroidetes			Bacteroidales_S24-7_group	unclassified	unclassified	0.000324	0	0.000546
OTU_374	Bacteroidetes			Bacteroidales_S24-7_group	unclassified	unclassified	0.000412	0	0.000793
OTU_375	Bacteroidetes			Bacteroidales_S24-7_group	unclassified	unclassified	0.00023	0	0.000957
OTU_377	Bacteroidetes			Bacteroidales_S24-7_group	unclassified	unclassified	0.000121	0	0.028221
OTU_379	Bacteroidetes			Bacteroidales_S24-7_group	unclassified	unclassified	0.000165	5e-06	0.041049
OTU_380	Bacteroidetes			Bacteroidales_S24-7_group	unclassified	unclassified	0.000137	0	3e-06
OTU_384	Bacteroidetes			Bacteroidales_S24-7_group	unclassified	unclassified	4.4e-05	0	0.010932
OTU_386	Bacteroidetes			Bacteroidales_S24-7_group	unclassified	unclassified	0.00017	0	0.017612
OTU_388	Bacteroidetes			Bacteroidales_S24-7_group	unclassified	unclassified	9.3e-05	0	0.040754
OTU_391	Bacteroidetes			Bacteroidales_S24-7_group	unclassified	unclassified	0.000379	0	0.000203
OTU_392	Bacteroidetes			Bacteroidales_S24-7_group	unclassified	unclassified	4.9e-05	0	0.00503
OTU_393	Bacteroidetes			Bacteroidales_S24-7_group	unclassified	unclassified	0.000104	5e-06	5e-05
OTU_396	Bacteroidetes			Bacteroidales_S24-7_group	unclassified	unclassified	3.8e-05	0	0.009014
OTU_397	Bacteroidetes			Bacteroidales_S24-7_group	unclassified	unclassified	6.6e-05	0	0.000187
OTU_404	Bacteroidetes			Bacteroidales_S24-7_group	unclassified	unclassified	8.2e-05	0	0.044482
OTU_406	Bacteroidetes			Bacteroidales_S24-7_group	unclassified	unclassified	9.9e-05	0	0.008287
OTU_410	Bacteroidetes			Bacteroidales_S24-7_group	unclassified	unclassified	6.6e-05	0	2e-05
OTU_411	Bacteroidetes			Bacteroidales_S24-7_group	unclassified	unclassified	8.2e-05	0	0.015417
OTU_412	Bacteroidetes			Bacteroidales_S24-7_group	unclassified	unclassified	5.5e-05	0	0.007732
OTU_414	Bacteroidetes			Bacteroidales_S24-7_group	unclassified	unclassified	6e-05	0	0.008949
OTU_415	Bacteroidetes			Bacteroidales_S24-7_group	unclassified	unclassified	4.9e-05	0	0.009826
OTU_416	Bacteroidetes			Bacteroidales_S24-7_group	unclassified	unclassified	9.9e-05	0	0.008364
OTU_418	Bacteroidetes			Bacteroidales_S24-7_group	unclassified	unclassified	0.000104	0	0.001246
OTU_420	Bacteroidetes			Bacteroidales_S24-7_group	unclassified	unclassified	8.2e-05	5e-06	0.000992
OTU_422	Bacteroidetes			Bacteroidales_S24-7_group	unclassified	unclassified	9.3e-05	0	0.018141
OTU_426	Bacteroidetes			Bacteroidales_S24-7_group	unclassified	unclassified	4.9e-05	0	0.046113
OTU_427	Bacteroidetes			Bacteroidales_S24-7_group	unclassified	unclassified	4.9e-05	0	0.0151
OTU_428	Bacteroidetes			Bacteroidales_S24-7_group	unclassified	unclassified	3.8e-05	0	0.001796
OTU_432	Bacteroidetes			Bacteroidales_S24-7_group	unclassified	unclassified	4.9e-05	0	0.046095
OTU_434	Bacteroidetes			Bacteroidales_S24-7_group	unclassified	unclassified	4.9e-05	0	0.00503
OTU_440	Bacteroidetes			Bacteroidales_S24-7_group	unclassified	unclassified	3.3e-05	0	0.035811
OTU_442	Bacteroidetes			Bacteroidales_S24-7_group	unclassified	unclassified	0.000104	0	0.045984
OTU_444	Bacteroidetes			Bacteroidales_S24-7_group	unclassified	unclassified	6.6e-05	0	0.020039
OTU_453	Bacteroidetes			Bacteroidales_S24-7_group	unclassified	unclassified	0.00017	0	0.037875
OTU_455	Bacteroidetes			Bacteroidales_S24-7_group	unclassified	unclassified	6.6e-05	0	0.001638
OTU_456	Bacteroidetes			Bacteroidales_S24-7_group	unclassified	unclassified	3.3e-05	0	0.035811
OTU_463	Firmicutes			Lachnospiraceae	Lachnospiraceae_NK4A136_group	unclassified	5.5e-05	0	0.023993
OTU_464	Bacteroidetes			Bacteroidales_S24-7_group	unclassified	unclassified	3.8e-05	0	0.019474
OTU_466	Bacteroidetes			Bacteroidales_S24-7_group	unclassified	unclassified	5.5e-05	0	0.017222
OTU_467	Bacteroidetes			Bacteroidales_S24-7_group	unclassified	unclassified	3.3e-05	0	0.0151
OTU_469	Bacteroidetes			Bacteroidales_S24-7_group	unclassified	unclassified	2.7e-05	0	0.003904
OTU_475	Bacteroidetes			Bacteroidales_S24-7_group	unclassified	unclassified	4.9e-05	0	0.0151
OTU_480	Bacteroidetes			Bacteroidales_S24-7_group	unclassified	unclassified	2.7e-05	0	0.003904
OTU_483	Bacteroidetes			Bacteroidales_S24-7_group	unclassified	unclassified	3.3e-05	0	0.003299
OTU_505	Bacteroidetes			Bacteroidales_S24-7_group	unclassified	unclassified	3.8e-05	0	0.034787
OTU_506	Bacteroidetes			Bacteroidales_S24-7_group	unclassified	unclassified	4.4e-05	0	0.018358
OTU_509	Bacteroidetes			Bacteroidales_S24-7_group	unclassified	unclassified	6.6e-05	0	0.006217
OTU_513	Bacteroidetes			Bacteroidales_S24-7_group	unclassified	unclassified	8.8e-05	0	3.9e-05
OTU_519	Bacteroidetes			Bacteroidales_S24-7_group	unclassified	unclassified	7.1e-05	0	0.016378
OTU_549	Bacteroidetes			Bacteroidales_S24-7_group	unclassified	unclassified	3.8e-05	0	0.019474
OTU_551	Bacteroidetes			Bacteroidales_S24-7_group	unclassified	unclassified	0.000148	0	0.000129
OTU_558	Bacteroidetes			Bacteroidales_S24-7_group	unclassified	unclassified	0.00017	5e-06	0.000808
OTU_588	Bacteroidetes			Bacteroidales_S24-7_group	unclassified	unclassified	3.8e-05	0	0.009014
OTU_627	Firmicutes			Lachnospiraceae	Lachnospiraceae_NK4A136_group	unclassified	0.001026	4.9e-05	0.018246
OTU_635	unclassified			unclassified	unclassified	unclassified	3.3e-05	0	0.003299
OTU_647	Bacteroidetes			Bacteroidales_S24-7_group	unclassified	unclassified	3.3e-05	0	0.035811
OTU_654	Firmicutes			Lachnospiraceae	Lachnospiraceae_NK4A136_group	unclassified	4.9e-05	0	0.032596
OTU_676	Bacteroidetes			Bacteroidales_S24-7_group	unclassified	unclassified	4.9e-05	0	0.0151
OTU_700	Firmicutes			Lachnospiraceae	Lachnospiraceae_UCG-010	unclassified	5.5e-05	0	0.007732
OTU_702	Firmicutes			Lachnospiraceae	Lachnospiraceae_NK4A136_group	unclassified	0.037225	0.00084	0.024474
OTU_706	Firmicutes			Lachnospiraceae	Lachnospiraceae_NK4A136_group	unclassified	0.001624	1.1e-05	0.003253
OTU_708	Firmicutes			Lachnospiraceae	unclassified	unclassified	3.3e-05	0	0.003299
OTU_724	Firmicutes			Ruminococcaceae	Intestinimonas	unclassified	0.000933	0.000379	0.02615
OTU_727	Firmicutes			Ruminococcaceae	Ruminococcaceae_UCG-013	unclassified	3.8e-05	0	0.009014
OTU_729	Firmicutes			Ruminococcaceae	Ruminococcaceae_UCG-005	unclassified	0.000209	0	0.006345
OTU_737	Firmicutes			Clostridiales_vadinBB60_group	unclassified	unclassified	8.8e-05	1.6e-05	0.009438
OTU_739	Firmicutes			Ruminococcaceae	Ruminococcaceae_UCG-014	unclassified	3.8e-05	0	0.009014
OTU_751	Firmicutes			Ruminococcaceae	Ruminococcaceae_UCG-014	unclassified	8.2e-05	0	0.005878
OTU_761	Firmicutes			Clostridiales_vadinBB60_group	unclassified	unclassified	3.3e-05	0	0.035811
OTU_767	Firmicutes			Lachnospiraceae	unclassified	unclassified	0.000488	5e-06	0.00807
OTU_785	Firmicutes			Ruminococcaceae	unclassified	unclassified	6.6e-05	1.1e-05	0.001701
OTU_788	Firmicutes			Lachnospiraceae	Lachnospiraceae_NK4A136_group	unclassified	0.00028	0	0.02535
OTU_792	Firmicutes			Lachnospiraceae	Lachnospiraceae_NK4A136_group	unclassified	0.004418	0.001367	0.016739
OTU_794	Firmicutes			Lachnospiraceae	unclassified	unclassified	7.7e-05	5e-06	0.025233
OTU_796	Firmicutes			Lachnospiraceae	Lachnospiraceae_NK4A136_group	unclassified	0.00022	5e-06	0.035772
OTU_806	Firmicutes			Lachnospiraceae	Lachnospiraceae_NK4A136_group	unclassified	0.000719	4.9e-05	0.02
OTU_808	Firmicutes			Lachnospiraceae	Eubacterium_xylanophilum_group	unclassified	0.006185	0	0.024932
OTU_811	Firmicutes			Lachnospiraceae	Lachnospiraceae_NK4A136_group	unclassified	0.001054	5e-06	0.029089
OTU_839	Firmicutes			Lachnospiraceae	unclassified	unclassified	0.00101	0.000159	0.019305
OTU_845	Firmicutes			Family_XIII	Family_XIII_UCG-001	unclassified	0.000659	0.000274	0.026599
OTU_850	Firmicutes			Lachnospiraceae	unclassified	unclassified	0.000198	0	0.029571
OTU_863	Firmicutes			Ruminococcaceae	Ruminiclostridium_9	unclassified	4.4e-05	5e-06	0.043328
OTU_877	Bacteroidetes			Bacteroidales_S24-7_group	mouse_gut_metagenome	mouse_gut_metagenome	8.8e-05	0	0.005968
OTU_879	Firmicutes			Ruminococcaceae	Eubacterium_coprostanoligenes_group	unclassified	0.00096	0	0.000897
OTU_881	Firmicutes			Ruminococcaceae	Ruminococcaceae_UCG-010	unclassified	4.4e-05	0	0.004478
OTU_897	Firmicutes			Lachnospiraceae	unclassified	unclassified	0.001131	0	0.00052
OTU_901	Firmicutes			Lachnospiraceae	unclassified	unclassified	0.001987	0	0.002716
OTU_906	Firmicutes			Ruminococcaceae	Butyricicoccus	unclassified	0.000488	2.7e-05	0.049554
OTU_913	Firmicutes			Lachnospiraceae	Lachnospiraceae_NK4A136_group	unclassified	0.00023	0.00011	0.03567
OTU_950	Firmicutes			Lachnospiraceae	Coprococcus_2	unclassified	0.001674	0	0.01937
OTU_955	Firmicutes			Lachnospiraceae	unclassified	unclassified	3.3e-05	0	0.035811
OTU_960	Firmicutes			Lachnospiraceae	unclassified	unclassified	0.000104	0	0.013595
OTU_961	Firmicutes			Lachnospiraceae	unclassified	unclassified	0.021112	0.000461	0.013978
OTU_980	Firmicutes			Lachnospiraceae	Lachnospiraceae_NK4A136_group	unclassified	3.8e-05	0	0.009014
OTU_995	Firmicutes			Lachnospiraceae	Marvinbryantia	unclassified	0.000933	5.5e-05	0.001199
OTU_1008	Actinobacteria			Coriobacteriaceae	Enterorhabdus	unclassified	0.00073	0.000176	0.014146
OTU_1009	Firmicutes			Lachnospiraceae	Lachnospiraceae_NK4A136_group	unclassified	0.000126	5e-06	0.027346
OTU_1053	Firmicutes			Lachnospiraceae	unclassified	unclassified	0.001668	0.000423	0.038005
OTU_1056	Firmicutes			Ruminococcaceae	Anaerotruncus	unclassified	0.000631	0	0.001213
OTU_1058	Firmicutes			Lachnospiraceae	unclassified	unclassified	0.000302	0	0.040691
OTU_1060	Firmicutes			Lachnospiraceae	unclassified	unclassified	0.001087	4.9e-05	0.009364
OTU_1063	Firmicutes			Ruminococcaceae	Ruminiclostridium_5	unclassified	0.000576	0.000296	0.043254
OTU_1075	Firmicutes			Lachnospiraceae	Lachnospiraceae_NK4A136_group	unclassified	0.000697	3.8e-05	0.005322
OTU_1078	Firmicutes			Lachnospiraceae	Lachnospiraceae_UCG-001	unclassified	0.000181	0	0.011184
OTU_1095	Firmicutes			Lachnospiraceae	unclassified	unclassified	9.3e-05	0	0.018141
OTU_1097	Firmicutes			Ruminococcaceae	Ruminiclostridium_6	unclassified	0.000181	0	0.012249
OTU_1103	Firmicutes			Lachnospiraceae	unclassified	unclassified	0.000565	4.4e-05	0.010678
OTU_1115	Firmicutes			Lachnospiraceae	unclassified	unclassified	4.9e-05	0	0.032596
OTU_1122	Firmicutes			Lachnospiraceae	Lachnoclostridium	unclassified	0.003968	0.001251	0.002659
OTU_1132	Firmicutes			Ruminococcaceae	Anaerotruncus	unclassified	7.7e-05	0	0.000467
OTU_1137	Firmicutes			Lachnospiraceae	unclassified	unclassified	0.000318	0	0.006587
OTU_1146	Firmicutes			Lachnospiraceae	Lachnoclostridium	unclassified	0.000143	1.6e-05	0.024982
OTU_1147	Firmicutes			Lachnospiraceae	Eubacterium_xylanophilum_group	unclassified	6.6e-05	0	0.020039
OTU_1163	Firmicutes			Erysipelotrichaceae	Faecalibaculum	unclassified	3.3e-05	0	0.035811
OTU_1166	Firmicutes			Lachnospiraceae	unclassified	unclassified	0.000104	0	0.002726
OTU_1173	Firmicutes			Lachnospiraceae	unclassified	unclassified	3.8e-05	0	0.009014
OTU_1188	Firmicutes			Lachnospiraceae	Lachnospiraceae_NK4A136_group	unclassified	0.000916	0.000187	0.006079
OTU_1191	Firmicutes			Lachnospiraceae	unclassified	unclassified	0.002623	0.000532	0.014729
OTU_1197	Firmicutes			Lachnospiraceae	unclassified	unclassified	0.000318	0	0.006521
OTU_1213	Firmicutes			Ruminococcaceae	Anaerotruncus	unclassified	0.000757	6e-05	0.000887
OTU_1220	Actinobacteria			Coriobacteriaceae	Enterorhabdus	unclassified	0.000115	5e-06	0.005951
OTU_1235	Firmicutes			Lachnospiraceae	unclassified	unclassified	0.003759	0.000329	0.006468
OTU_1242	Firmicutes			Lachnospiraceae	unclassified	unclassified	9.3e-05	0	0.000724
OTU_1246	Bacteroidetes			Bacteroidales_S24-7_group	unclassified	unclassified	7.1e-05	0	0.040257
OTU_1267	Firmicutes			Lachnospiraceae	unclassified	unclassified	0.000214	0	0.015728

## Sheet: Sheet4
	I列	H列	J列								I大于H红
OTU	mean(ConvR HFD)	mean(ConvR Chow)	p-value
OTU_380	0	0.000137	3e-06
OTU_410	0	6.6e-05	2e-05
OTU_1209	0.002497	4.9e-05	2.9e-05
OTU_513	0	8.8e-05	3.9e-05
OTU_393	5e-06	0.000104	5e-05
OTU_230	0.018522	0.002365	6.4e-05
OTU_369	0	0.000357	0.000116
OTU_551	0	0.000148	0.000129
OTU_854	0.000225	0	0.000161
OTU_294	0	3.3e-05	0.000172
OTU_397	0	6.6e-05	0.000187
OTU_391	0	0.000379	0.000203
OTU_842	0.002909	0.000241	0.000217
OTU_158	2.2e-05	0.002179	0.000286
OTU_32	0.000856	0	0.000339
OTU_898	0.001471	0.000154	0.000343
OTU_184	0.001174	0.108377	0.000355
OTU_354	3.8e-05	0.003189	0.000376
OTU_1114	5.5e-05	5e-06	0.000396
OTU_207	0	4.9e-05	0.000396
OTU_1132	0	7.7e-05	0.000467
OTU_202	0	8.2e-05	0.000486
OTU_37	0.000576	0	0.000486
OTU_897	0	0.001131	0.00052
OTU_16	0.00394	0	0.000537
OTU_373	0	0.000324	0.000546
OTU_23	0.00315	0	0.000567
OTU_247	3.8e-05	0.016321	0.000578
OTU_308	0	6e-05	0.000607
OTU_697	0.000274	0	0.000641
OTU_358	0.007058	0.003929	0.000664
OTU_1119	0.000812	3.8e-05	0.000693
OTU_886	0.015399	0.002069	0.000703
OTU_1242	0	9.3e-05	0.000724
OTU_22	0.005214	0.000203	0.000732
OTU_28	0.002524	0	0.000763
OTU_162	0.000214	0.003326	0.000774
OTU_374	0	0.000412	0.000793
OTU_558	5e-06	0.00017	0.000808
OTU_192	0	0.00023	0.000857
OTU_161	0.006492	0.000834	0.000875
OTU_1213	6e-05	0.000757	0.000887
OTU_879	0	0.00096	0.000897
OTU_173	0.000916	0.000132	0.000908
OTU_375	0	0.00023	0.000957
OTU_420	5e-06	8.2e-05	0.000992
OTU_712	0.002135	0.000373	0.001142
OTU_1091	0.000439	1.6e-05	0.001151
OTU_52	0.000236	0	0.001162
OTU_963	0.000477	8.2e-05	0.001172
OTU_995	5.5e-05	0.000933	0.001199
OTU_1056	0	0.000631	0.001213
OTU_418	0	0.000104	0.001246
OTU_711	0.006619	9.3e-05	0.00138
OTU_323	1.1e-05	0.020745	0.001436
OTU_1042	0.001498	4.4e-05	0.001479
OTU_936	0.03188	1.1e-05	0.001504
OTU_198	0.002503	0.017139	0.001522
OTU_55	0.000192	0	0.001533
OTU_455	0	6.6e-05	0.001638
OTU_785	1.1e-05	6.6e-05	0.001701
OTU_311	5e-06	0.002766	0.001749
OTU_182	0	0.000351	0.001772
OTU_428	0	3.8e-05	0.001796
OTU_76	0.000993	0	0.002026
OTU_56	0.000154	0	0.002195
OTU_692	0.117279	0.002711	0.002246
OTU_1072	0.000466	1.6e-05	0.002249
OTU_1043	0.000818	6e-05	0.002268
OTU_157	0.000159	0.003704	0.002279
OTU_730	0.000291	3.8e-05	0.002295
OTU_746	0.000137	5e-06	0.002368
OTU_971	0.002903	3.3e-05	0.002632
OTU_1122	0.001251	0.003968	0.002659
OTU_901	0	0.001987	0.002716
OTU_1166	0	0.000104	0.002726
OTU_895	0.00349	6.6e-05	0.002917
OTU_152	0.000335	0.014252	0.002945
OTU_1138	0.003293	0	0.00297
OTU_8	0.000456	0.066707	0.003118
OTU_706	1.1e-05	0.001624	0.003253
OTU_1153	3.3e-05	0	0.003299
OTU_483	0	3.3e-05	0.003299
OTU_635	0	3.3e-05	0.003299
OTU_708	0	3.3e-05	0.003299
OTU_709	0.002859	0.001026	0.003763
OTU_320	0	2.7e-05	0.003904
OTU_334	0	2.7e-05	0.003904
OTU_469	0	2.7e-05	0.003904
OTU_480	0	2.7e-05	0.003904
OTU_1073	0.000121	1.1e-05	0.004353
OTU_881	0	4.4e-05	0.004478
OTU_1263	0.000154	3.3e-05	0.004822
OTU_1017	4.9e-05	0	0.00503
OTU_242	0	4.9e-05	0.00503
OTU_392	0	4.9e-05	0.00503
OTU_434	0	4.9e-05	0.00503
OTU_745	9.9e-05	0	0.00503
OTU_371	0	0.000302	0.005303
OTU_1075	3.8e-05	0.000697	0.005322
OTU_892	0.00984	0.00028	0.005341
OTU_102	0.001081	4.9e-05	0.00535
OTU_360	0.000434	0.004714	0.005695
OTU_65	0.000115	0	0.005707
OTU_19	0.005301	0	0.005814
OTU_751	0	8.2e-05	0.005878
OTU_1220	5e-06	0.000115	0.005951
OTU_877	0	8.8e-05	0.005968
OTU_264	0	6e-05	0.006024
OTU_1188	0.000187	0.000916	0.006079
OTU_1048	0.002826	0.000604	0.006099
OTU_904	0.000911	2.7e-05	0.006172
OTU_244	0	6.6e-05	0.006217
OTU_509	0	6.6e-05	0.006217
OTU_729	0	0.000209	0.006345
OTU_165	0	0.003134	0.006407
OTU_1235	0.000329	0.003759	0.006468
OTU_1197	0	0.000318	0.006521
OTU_1137	0	0.000318	0.006587
OTU_838	0.005642	0.000269	0.006629
OTU_363	0.000121	0.00062	0.006766
OTU_1014	0.00107	3.3e-05	0.00688
OTU_24	0.001482	0.000417	0.007225
OTU_20	0.009483	0.000263	0.007464
OTU_821	0.000258	2.7e-05	0.007509
OTU_930	0.026644	0.003644	0.007545
OTU_412	0	5.5e-05	0.007732
OTU_700	0	5.5e-05	0.007732
OTU_160	0.001043	0.004061	0.007909
OTU_905	0.001251	0.000181	0.00792
OTU_767	5e-06	0.000488	0.00807
OTU_1215	0.000505	6e-05	0.008233
OTU_406	0	9.9e-05	0.008287
OTU_416	0	9.9e-05	0.008364
OTU_1018	0.000329	0	0.008421
OTU_976	0.009642	5e-06	0.008737
OTU_736	0.000165	0	0.008795
OTU_178	0	0.000143	0.008833
OTU_1194	0.001312	0.000198	0.008909
OTU_414	0	6e-05	0.008949
OTU_1173	0	3.8e-05	0.009014
OTU_396	0	3.8e-05	0.009014
OTU_588	0	3.8e-05	0.009014
OTU_727	0	3.8e-05	0.009014
OTU_739	0	3.8e-05	0.009014
OTU_980	0	3.8e-05	0.009014
OTU_1060	4.9e-05	0.001087	0.009364
OTU_176	4.4e-05	0.000115	0.009438
OTU_737	1.6e-05	8.8e-05	0.009438
OTU_1064	0.000516	0	0.009741
OTU_14	0	4.9e-05	0.009826
OTU_415	0	4.9e-05	0.009826
OTU_57	4.9e-05	0	0.009826
OTU_1013	0.001065	0.000258	0.010355
OTU_1224	9.9e-05	5e-06	0.010466
OTU_952	0.039486	2.7e-05	0.010499
OTU_1103	4.4e-05	0.000565	0.010678
OTU_851	7.1e-05	2.7e-05	0.010916
OTU_384	0	4.4e-05	0.010932
OTU_201	0	4.4e-05	0.010961
OTU_1206	0.001904	0	0.011145
OTU_1078	0	0.000181	0.011184
OTU_370	0	0.000472	0.011363
OTU_368	0	0.000752	0.011434
OTU_1080	0.000362	5e-06	0.011743
OTU_169	0.000593	5.5e-05	0.012021
OTU_717	0.000466	0	0.012032
OTU_1097	0	0.000181	0.012249
OTU_864	6.6e-05	0	0.012433
OTU_243	0	6e-05	0.012812
OTU_960	0	0.000104	0.013595
OTU_1210	0.001328	7.1e-05	0.013847
OTU_961	0.000461	0.021112	0.013978
OTU_979	0.00602	0.00034	0.013984
OTU_1008	0.000176	0.00073	0.014146
OTU_4	0.000285	7.1e-05	0.014171
OTU_1191	0.000532	0.002623	0.014729
OTU_926	0.000176	1.1e-05	0.014746
OTU_1	0.00433	0.000121	0.014945
OTU_1032	0.001701	8.8e-05	0.01508
OTU_1051	0.001015	7.7e-05	0.015093
OTU_240	0	4.9e-05	0.0151
OTU_427	0	4.9e-05	0.0151
OTU_467	0	3.3e-05	0.0151
OTU_475	0	4.9e-05	0.0151
OTU_676	0	4.9e-05	0.0151
OTU_71	4.9e-05	0	0.0151
OTU_411	0	8.2e-05	0.015417
OTU_42	5e-06	0.000143	0.015647
OTU_1116	0.033609	1.1e-05	0.015679
OTU_1267	0	0.000214	0.015728
OTU_705	0.017973	0.000927	0.015846
OTU_287	0	8.8e-05	0.015876
OTU_6	0.000285	0.000159	0.016137
OTU_196	0	7.1e-05	0.016378
OTU_519	0	7.1e-05	0.016378
OTU_894	0.011218	0.000681	0.016649
OTU_10	0.014488	1.1e-05	0.016659
OTU_792	0.001367	0.004418	0.016739
OTU_44	0.000115	1.1e-05	0.016805
OTU_822	0.001147	0	0.016957
OTU_888	0.00472	8.8e-05	0.017132
OTU_466	0	5.5e-05	0.017222
OTU_386	0	0.00017	0.017612
OTU_707	0.017046	0.003496	0.017725
OTU_11	0.000137	0	0.017757
OTU_237	0.005927	0.00112	0.017812
OTU_1110	0.000889	1.1e-05	0.017847
OTU_1040	0.001548	9.3e-05	0.017986
OTU_35	0.000445	1.6e-05	0.018107
OTU_1095	0	9.3e-05	0.018141
OTU_422	0	9.3e-05	0.018141
OTU_627	4.9e-05	0.001026	0.018246
OTU_847	0.000417	5.5e-05	0.018262
OTU_318	0	4.4e-05	0.018358
OTU_506	0	4.4e-05	0.018358
OTU_839	0.000159	0.00101	0.019305
OTU_950	0	0.001674	0.01937
OTU_896	0.002492	7.7e-05	0.01945
OTU_464	0	3.8e-05	0.019474
OTU_549	0	3.8e-05	0.019474
OTU_806	4.9e-05	0.000719	0.02
OTU_1147	0	6.6e-05	0.020039
OTU_444	0	6.6e-05	0.020039
OTU_985	0.012535	4.4e-05	0.02037
OTU_179	0.000121	2.2e-05	0.020468
OTU_330	3.3e-05	0.000774	0.020689
OTU_25	0.000192	0.001323	0.020792
OTU_853	0.000176	1.1e-05	0.021559
OTU_38	0	8.8e-05	0.021588
OTU_1124	0.011426	0.000384	0.021691
OTU_191	0	0.000126	0.022063
OTU_1003	0.001356	5e-06	0.022128
OTU_726	0.001295	1.1e-05	0.022151
OTU_1067	0.000779	6.6e-05	0.02222
OTU_13	0.005724	0.016069	0.022237
OTU_1221	0.000236	0	0.022364
OTU_710	0.004923	0.001482	0.022725
OTU_742	0.000214	5.5e-05	0.022762
OTU_367	0	0.000274	0.022903
OTU_463	0	5.5e-05	0.023993
OTU_306	0	2.7e-05	0.024018
OTU_798	0.00197	0.000192	0.024451
OTU_702	0.00084	0.037225	0.024474
OTU_365	0	0.00051	0.024895
OTU_808	0	0.006185	0.024932
OTU_1146	1.6e-05	0.000143	0.024982
OTU_690	8.8e-05	1.1e-05	0.025208
OTU_794	5e-06	7.7e-05	0.025233
OTU_788	0	0.00028	0.02535
OTU_724	0.000379	0.000933	0.02615
OTU_907	0.000401	0	0.0263
OTU_845	0.000274	0.000659	0.026599
OTU_891	0.002739	0.000313	0.026754
OTU_49	0.000132	1.6e-05	0.026783
OTU_1009	5e-06	0.000126	0.027346
OTU_377	0	0.000121	0.028221
OTU_811	5e-06	0.001054	0.029089
OTU_850	0	0.000198	0.029571
OTU_249	0.00225	0.008254	0.030154
OTU_914	0.000362	0.000121	0.031492
OTU_166	0.000115	0.002568	0.032093
OTU_802	0.008616	0.001416	0.032346
OTU_279	0	4.9e-05	0.032379
OTU_1115	0	4.9e-05	0.032596
OTU_654	0	4.9e-05	0.032596
OTU_954	0.000192	0	0.033508
OTU_714	0.002009	0.000428	0.033704
OTU_1046	0.004215	0.000527	0.033814
OTU_956	3.8e-05	0	0.034586
OTU_505	0	3.8e-05	0.034787
OTU_361	0.000357	0.000741	0.035343
OTU_172	5.5e-05	0.000357	0.035453
OTU_913	0.00011	0.00023	0.03567
OTU_796	5e-06	0.00022	0.035772
OTU_1163	0	3.3e-05	0.035811
OTU_440	0	3.3e-05	0.035811
OTU_456	0	3.3e-05	0.035811
OTU_647	0	3.3e-05	0.035811
OTU_761	0	3.3e-05	0.035811
OTU_872	3.3e-05	0	0.035811
OTU_955	0	3.3e-05	0.035811
OTU_890	0.002179	6.6e-05	0.037745
OTU_453	0	0.00017	0.037875
OTU_171	0.000988	0.001943	0.037995
OTU_1053	0.000423	0.001668	0.038005
OTU_1246	0	7.1e-05	0.040257
OTU_1058	0	0.000302	0.040691
OTU_388	0	9.3e-05	0.040754
OTU_379	5e-06	0.000165	0.041049
OTU_917	0.000225	5e-06	0.041112
OTU_1102	0.000143	3.3e-05	0.041251
OTU_1184	0.001937	0.000384	0.041562
OTU_903	0.00079	2.7e-05	0.042718
OTU_1063	0.000296	0.000576	0.043254
OTU_863	5e-06	4.4e-05	0.043328
OTU_404	0	8.2e-05	0.044482
OTU_352	0	0.00011	0.044684
OTU_195	0	4.4e-05	0.045195
OTU_331	0	4.4e-05	0.045195
OTU_183	0	0.000104	0.045874
OTU_442	0	0.000104	0.045984
OTU_432	0	4.9e-05	0.046095
OTU_426	0	4.9e-05	0.046113
OTU_1101	0.002514	0.000368	0.047428
OTU_1216	0.000604	0.000104	0.048191
OTU_132	1.6e-05	0.00107	0.048589
OTU_276	5e-06	0.000121	0.049312
OTU_906	2.7e-05	0.000488	0.049554

[truncated: 2 more sheets: Sheet5, Sheet6]
